# Supplementary material for: Maximal interferon induction by influenza lacking NS1 is infrequent owing to requirements for replication and export
Source: PLoS Pathog. 2023 Apr 17;19(4):e1010943. doi: 10.1371/journal.ppat.1010943 (PMC10138204; doi:10.1371/journal.ppat.1010943)
Supplement: S1 File — (FA) [file ppat.1010943.s001.fa]

>HA_vRNA
AGTAGAAACAAGGGTGTTTTTCCTTATATTTCTGAAATCCTAATCTCAGATGCATATTCTGCACTGCAAAGACCCATTAGAACACATCCAGAAACTGATTGCCCCCAGGGAGACCAAAAGCACCAGTGAACTGGCGACAGTTGAGTAGATCGCCAGAATCTGATACACCCCCATTGATTCCAATTTCACTCCATCTATCTTTTCCCTGTTCAACTTTGATTCTTCTGAATATTTTGGATAATCATAAGTCCCATTTCTTACACTTTCCATGCATTCATTGTCACACTTGTGGTAGAACTCAAAACACCCATTTCCGATTTCTTTGGCATTATTCTTTAATTGGCTTTTTACTTTCTCGTACAGATTCTTCACATTTAAGTCATGGAAATCCAAAGTCCTTTCATTTTCCAGTAGAACTAACAATTCTGCATTATATGTCCAAATGTCCAGAAACCCATCATCAACTTTTTTATTTAAATTTTCCATCCTTTTTTCTAAGTTGTTGAATTCTTTACCCACAGCTGTGAATTGAGTGTTCATTTTCTCGATAACAGAGTTCACCTTGTTTGTAATCCCGTTAATGGCATTTTGTGTGCTTTTTTGATCCGCTGCATAGCCTGATCCCTGTTCATTCTGATGATGATAACCATACCATCCATCTATCATTCCAGTCCATCCCCCCTCAATAAAACCAGCAATGGCTCCAAATAGACCTCTGTATTGAATGGATGGGATGTTTCTTAGTCCTGTAACCATCCTCAATTTGGTACTCCTGACATATTTTGGGCACTCTCCTATTGTGACTGGGTGTATATTCTGGAAAGGGAGATTGCTGTTTATAGCTCCCTGGGGTGTTTGACACTTCGTGTTACACTCATGCATTGACGCGTTTGAGGTGATGATGCCGGACTCAAACCCTCTACTCAGTGCGAAAGCATACCATGGTGCTATTAGATTACCAGTTGCCTCAAATATTATTGTGTCTCCGGGTTCTAGCAAGGTCCAGTAATAGTTCATCCTCCCATGTTGATCTCTTACTTTGGGCCTTGCAGCTATTTCCGGGGTGAATCTCCTGTTATAATTTGAAGACGCTACAGAGACATAAGCATTTCCATTACTATAGAGACTCTGTTGCTCATCACTGCTAGACGGGTGATGAACACCCCATAGTACAAGGACTTCTTTCCCTTTATTGTTCACATAGGAATTGGTCAGCTTTGGGTATGAATCCCCCTTCTTCGTCAGCCATAGCAAATTTCTGTAAAAACTGCTTTTTCCCCTATGGGAGCATGATACTGTTACTCCGTTGAATGTGTGGTTGGGCCATGAACTTTCCTTGGGAAATATTTCGAATCTTTCTAATGATGATACTGAGCTCAATTGCTCCCTCAGTTCCTCATAGTCGATGAGATCTCCTGGATAACATGCTCCATTCTCAGAGTTTGGTGTTTCTACAATGTAGGACCATGATCTCGCTGGAAGCAGTGAGTCGCATTCTGGATTTCCCAAGAGCCATCCGGTGATGTTACATTTCCCCAATTGTAGTGGGGCTATTCCTTTTAATTTACATAGTTTCCCGTTGTGGCTGTCTTCGAGCAGGTTAACAGAATGTGTCACTGCCACATTCTTCTCGAGTATTGTGTCAACAGTGTCGGTTGAGTTGTTCGCATGGTAGCCTATACATATTGTGTCTGCATCTGTAGCTACAAATGCATATAACAGGACCAGTAGTTTTGCCTTCATTTTGGTTGTTTTTATTTTCCCCTGCTTTTGCT
>M_vRNA
AGTAGAAACAAGGTAGTTTTTTACTCCAGCTCTATGTTGACAAAATGACCATCGTCAACATCCACAGCATTCTGCTGTTCCTTTCGATATTCTTCCCTCATAGACTCTGGCACTCCTTCGGTAGAAGGCCCTCTTTTCAAACCGTATTTAAAGCGACGATAAATGCATTTGAAAAAAAGACGATCAAGAATCCACAATATCAAGTGCAAGATTCCAATGATATTTGCTGCAATGACGAGAGGATCACTTGAATCGTTGCATCTGCACCCCCATTCGTTTCTGATAGGCCTGTAAATTTTCAAGAAGATCATCTTTTAGACCAGCACTGGAGCTAGGATGAGTCCCAACGGTTCTCATCGCCTGCACCATTTGCCTGGCCTGACTAGCAATATCCATGGCCTCTGCTGCTTGCTCACTCGATCCAGCCATTTGCTCCATAGCCTTAGCTGTAGTGCTGGCTAGAACCATTCTGTTCTCATGTCTGATTAGTGGATTGGTTGTTGTCACCATTTGCCTATGAGACCGATGCTGGGAGTCAGCAATCTGTTCACAGGTTGCGCATACCAGGCCAAATGCCACTTCAGTGGTCACAGCCCCCATCCTGTTGTATATGAGGCCCATACAACAGGCAAGTGCACCAGCAGAATAACTGAGTGCTATTTCTTTGGCCCCATGGAATGTTATCTCCCTCTTAAGCTTCCTATACAGTTTAACTGCTTTGTCCATGTTATTTGGATCTCCGTTCCCATTAAGAGCATTTTGGACAAAGCGTCTACGCTGCAGTCCCCGCTCACTGGGCACGGTGAGCGTGAACACAAATCCTAAAATCCCCTTAGTCAGAGGTGACAGGATTGGTCTTGTCTTTAGCCATTCCATGAGAACCTCAAGATCGGTGTTCTTCCCTGCAAAGACATCTTCAAGTCTCTGTGCGATCTCGGCTTTGAGGGGGCCTGACGGGACGATAGAGAGAACGTACGTTTCGACCTCGGTTAGAAGACTCATCTTTCAATATCTACCTGCTTTTGCT
>NA_vRNA
AGTAGAAACAAGGAGTTTTTTGAACAAACTACTTGTCAATGGTGAACGGCAACTCAGCACCGTCTGGCCAAGACCAATCTACAGTATCACTATTCACACCACAAAAAGAAATGATGCTCCCACTAGTCCAGATTGCGTCCTCCTCAGGTAGCCCCCTGATTAATTCAACCCAGAAGCAAGGCCTCATACAGTCTAGCCCTGTTAGCTCAGGATGTTGAACGAAACTTCCGCTGTACCCTGACCGATTAGTTATTGCCACAACATCTTGTCTCATAGAGAACCTACTATCAGTCTCTGTCCATCCATTAGGATCCCAAATCATCTCAAACCCATGTCTGGAACTGTCACTTTTAGTCCTTCCTATCCAAACACCATTGCCATACTTATATGAAAATCCCTTTACTCCGTTTGCTCCATCAGCAGACACTGGGCCACAGCTGCCTGTTCCATCTTTGGGACGCGGGTTGTCACCGAAAACCCCACTGCAGATGTATCCTATTTTATAATCTAGGTTTTGGTCGAAGGACACCCATGGTCGGTTCGAACCGTGCCAATTGTCTCTGCACACACACATCACTTTGCCGGTATCAGGGTAACAGGAACATTCCTCGTAGTGAGAATTAGGTGCATTCAACTCTATCGATTTAGTAACCTTCCCCTTCTCGATCTTGAAAATTTTGTACGAGGCCAGCCCATCACTTGGGCCATCGGTCATTATGGTAAAACATGAACCATTTACACAGGTACATTCAGACTCTTGTGTTCTCAATATATTCTTCCTCCAACTTTTTATGGTTTCAGTTATTATGCGGTTGTATTTTAATACAGCCACTGCTCCATCATCTGGACCAGAAATTCCGATTGTTAGCCAGCCCATTCCATCATGACATGCACTTGCTGACCAAGCAACCGATTCAAACCTTGAATTGTACGGGGACGGAGCTTCACCGACAGGGCAGCTCATTAAGGCCCTATAAGGGCTTCTGTCCTTAAAGGTCCCCCTTGAATGCTTGTCATTCAGTAAGGCGCCTTGAGTCAGAAAAAAGGTCCTGCATTCCAAGTGAGAACATGAAATAAAAGGCTCTCTTATGACAAAAACGTCTCCTTTGGAACCAATTCTTATGCCATTGTCTTTGCTGTGTATAGCCCACCCACGGATGGGACAAAGAGATGAATTGCCGGTTAATATCACTGAAGTTGAGTCCTGCCCAGCAACAACTTTATAGGTAATGCTGCCTTGGTTGCATATTCCAGTATGGTTTTGATTTCCGGTTTGAATTGAATGGCTAATCCATATTGAGATTATATTTCCTATTTGCAATATTAGGCTAATTATTCCGACTACCATACAGATTGACCCAATGGTTATTATTTTCTGGTTTGGATTCATTTAAACTCCTGCTTTCGCT
>NP_vRNA
AGTAGAAACAAGGGTATTTTTCTTTAATTGTCGTACTCCTCTGCATTGTCTCCGAAGAAATAAGATCCTTCATTACTCATGTCAAAGGAGGGCACGATCGGGCTCGTTGCCTTTTCGTCCGAGAGCTCGAAGACTCCCCGCCCCTGGAAAGACACATCTTCTGGTCTTGCACTTTCCATCAGCCTTATGATTTCGGTTCTCATGTCAGATGTTCTCCCCTCTGTATTCCCAGTGAATGCTGCCATAATGGTTGGTCTGTCAAAAGGGAGATTTCTCTGTACTGAGAACGTAGGTTGTATGCTGATTTGGCCCGAGGAAGCCCTCTGTTGATTGGTGTTCCCTCCACTTCTGGTCCTTATGGCCCAGTATCTGCTTCTCAGTTCAAGGGTACTTGATTCCATAGTCTCCATGTTTTCATTGGAAGCAATTTGAACTCCTCTAGTGGAAAGCTTCCCTCTTGGGACCACTTTCGTCCCTCTGATGAAGCTTGATACTCTTAGATCTTCAAATGCAGCAGAATGGCATGCCATCCACACCAGTTGACTCTTGTGTGCTGGATTCTCATTTGGTCTGATTAGGCTGTATACTTGGCTGTTTTGAAGCAGTCTGAAAGGGTCTATTCCGACTAGAGAGTATCCCTCTCTTTCAAAGTCGTATCCACTGGCTACGGCAGATCCATACACACAGGCAGGCAGGCAGGACTTGTGAGCAACTGACCCTCTCAATATGAGTGCAGACCGTGCTAAAAAGATGAGATCTTCGAACTCAGCATTTCCTGGATTCCGGCTCTCTCTCACTTGATCCACCATTGTTCTTTGTGCAGCTGTTTGAAATTTCCCTTTGAGAATGTTGCACATTCTTTCATAAGCAATCCTTGTTCTCCGTCCATTCTCACCCCTCCAGAAGTTCCGATCATTGATCCCACGTTTGATCATTCTGATCAATTCCATCACCATTGTTCCAACTCCTTTGACTGCAGCACCTGCGGCCCCAGACCTCCTAGGGAGGGTTGAACCCTGCATCAGTGAGCACATCCTGGGATCCATTCCTGTGCGAACAAGAGCTCTTGTCCTCTGGTAAGTTGCATCATTCAAATTGGAGTGCCAGATCATCATGTGAGTCAGACCAGCCGTTGCATCGTCACCATTATTAGCTTGGCGCCAGATTCGTCTTATTTCTTCTTTGTCATAAAGGATGAGTTCTCTCCTCCACTTTCCATCTACTCTCCTGTATATAGGTCCTCCAGTTTTCTTAGGATCTTTCCCCGCACTGGGATGTTCTTCTAGATATTTATTCCTCCTCTCGTCAAAAGCAGAGAGCACCATTCTCTCTATTGTTAAGCTGTTCTGAATCAGCCGTCCCTCATAATCACTGAGTTTAAGTTCGGTGCACATTTGGATGTAGAATCGTCCAATTCCATCAATCATTTTTCCGACAGATGCTCTGATTTCAGTGGCATTCTGGCGTTCTCCATCAGTCTCCATCTGTTCGTAAGATCGTTTGGTGCCTTTGGTCGCCATGATTTCGATGTCACTCTGTGAGTGATTATCTACCCTGCTTTTGCT
>NS_vRNA
AGTAGAAACAAGGGTGTTTTTTATTATTAAATAAGCTGAAACGAGAAAGTTCTTATCTCTTGCTCCACTTCAAGCAATAGTTGTAAGGCTTGCATAAATGTTATTTGCTCAAAACTATTCTCTGTTATCTTCAGTCTGTGTCTCACTTCTTCAATCAACCACCTTATTTCTTCAAACTTCTGACCTAATTGTTCCCGCCATTTTCCGTTTCTGTTTTGGAGTGAGTGGAGGTCTCCCATTCTCATTACTGCTTCTCCAAGCGAATCTCTGTAGAGTTTCAGAGACTCGAACTGTGTTATTATTCCATTCAAGTCCTCCGATGAGGACCCCAACTGCATTTTTGACATCCTCATCAGTATGTCCTGGAAGAGAGGGCAGTGGTGAAATTTCGCCAACAATTGTCCCCTCTTCGGTGAAGGCCCTTAGTAATATTAGAGTCTCCAGCCGGTCAAAAATCACACTGAAGTTCGCTTTCAGTATGATGTTCTTATCCATGATCGCCTGGTCCATTCTGATACAAAGAGGGCCTGCCACTTTCTGCTTGGGCATGAGCATGAACCAGTGCCTTGACATTTCCTCAAGAGTCATGTCAGTTAGGTAGCGCGATGCAGGTACAGAGGCCATGGTCATTTTGAGTGCCTCATCAGATTCTTCCTTCAGAATCCGCTCCACTATTTGCTTTCCAGCACGGGTGGCTGTTTCGATGTCCAGACCAAGAGTGCTGCCTCTTCCTCTTAGGGACTTCTGATCTCGGCGAAGCCGATCAAGGAATGGGGCATCACCTAGTTCTTGGTCTGCAACTCTTTTGCGGACATGCCAAAGAAAGCAATCTACCTGAAAGCTTGACACAGTGTTTGGATCCATTATGTCTTTGTCACCCTGCTTTTGCT
>PA_vRNA
AGTAGAAACAAGGTACTTTTTTGGACAGTATGGATAGCAAATAGTAGCATTGCCACAACTATCTCAATGCATGTGTGAGGAAGGAGTTGAACCAAGAAGCATTAAGCAAAACCCAGGGATCATTAATCAGGCACTCCTCAATTGCTTCATATAGCCCCCCAAGATCAAAGGTCCCAGGTTCCAGGTTGTCCCTAAGAGCCTGAACGATAAGAAGCAGTTTTCTTGATTCAGCTGAAAATCCTTCTAGTTGTGGAGATGCATACAAGCTGTTGAATACCGACTTTGCCAATAAAGTTCTGCAGACCTTCCCAATGGAACCTTCCTCCACTCCTTTGGGGGACTCTCCAACGGGCCATGTTTCTGATTTGTTTTCAAAGAACTCTTTGGTCATGTCTTTCTCCTTGACAGAGGACTCAGCTTCAATCATACTCTCGATTTGTTGAAGTGACTGAAGGAGGCAACGCCTCATTTCCATCCCCCATTTCATTTTAATTTTTGAGGTTCCATTTGTCCTCACATACAAGAACATAGGCCTTGACACATGGCCTATGGCACTTCTTAGAAGCATATCTCCTACCTCAAGAACACAGTACTTCTCCCATTTGTGTGGTTCAAGTCTTGGGTCAGTGAGGGAAAACTCCATGCTCACAAAGTTTACCACATCGGTGTCATTCCTTAAGTGGGATCTTCCTTTTATGATGAAACCGTACAAATTGGTCTTTCGCCTTCCCTCCTTAGTTCTACACTTGCTTATCATTGGAATTAATTGGAAATCATCCATTGCTGCACAGGATGCATTAAGCAAGGCAGTATTGATGTACACCCCCTTCATTATGTATTCTGTGGCTCTGCAATGAGACACCTCTGCTGTGAAATAATTCCTTCTCATGCTTGCAATGTGTTCAATTGGAGCCGCATCTTCTCCAATCTCATCGAGCTCTATCCAGCTTGAATCGGTCAGTTCACATGCCTTGTTGAACTCATTCTGAATCCAACTTGCAAGCGACCTCAATTCTGGTTCATCACTATCATATTGCTTCAAATCGCCTACATCTTTACAATCGTCAAAGTCTACCTTTTCTGGTGCCATGTTCTCACCAAGTGCCCACTTTAACTGACTCGTTTTCTTCATATTTTTAGTCCTTGGAATTTTCTCCTCATTCTCAATGTCCTGCAGTTCTGCCAGTACTTGCTTCCATGACAGAAGATAATTTGGATTTATTCCCTTTTCGTGTGGTTTAACAACATTGGGTTCCTTCCATCCAAAGAATGTTCTCATGCATTTGATTGCATCATATAGCGGTATCCCCTCTCCCTCATGACTTGGGTCCTCAATGCTTAATTTTAAGGCATCCATCAGCAGGAATTTGGACCGCTGAGAACAGGGAGGCCCATCCGGAAGTCTAAGTGGTCGTGGTGTTGATTTCAAAAAAGGTTCAATTCTAGCATTTACTTCTTTGGACATTTGAGAAAGCTTGCCCTCAATGTAGCCGTTCGGTTCGAATCCATCCACATAGGCTCTAAATTTTTCAAGGCTGGAGAAGTTTGGCGGGAGACTTTGGTCGGCAAGCTTGCGCATTGTTCCTGTGATTTCAAATCTTTCTTCAATTGTCTCTTCGCCTCTCTCGGACTGACGAAAGGAATCCCAGAGGCCTCTGCTAGCCATTTCTTGTCTTATGGTGAATAGCCTGGTTTTGATCCTAGCCCTGCTTTCTTCATCGAGAGTGTAGTCGGCCTTTGTGGCCATTTCCTCCCCAGTGAATGAGAAAATGTGGATGTGTGTCTTCTCAGATTTAATTTTATTGGCCTTTTCCAGATAGTATATGTGAACTTCTCTCCTTGTTACTCCAATTTCGATGAATCTATTCTTCTTGTAATCATACAAATCTGGTAGAAACTTTGGTTTCTCAGCCCCTGTAGTGTTGCAAATACTGTTTATTACTGTCCAGGCTATTGTGCGATCTCTTCCCTCGATTATTTCAAATCTGTGCTTCAAAAGTGCATTTGGATCGCCAAGTTCTACGACTATTGACTCGCCTTGCTCATCGATGAAGTGAAAATCTGAATACATGAAGCACACTTCCAAGTGAGTGCATATTGCTGCAAATTTGTTTGTTTCGATTTTCAGGTCCTCTCCATACTCTTTCATTGCCTTTTCCGCAAGCTCGACAATCATCGGATTGAAGCATTGTCGCACAAAATCTTCCATTTTGAATCAGTACCTGCTTTCGCT
>PB1_vRNA
AGTAGAAACAAGGCATTTTTTCATGAAGGACAAGCTAAATTCACTATTTTTGCCGTCTGAGCTCTTCAATGGTGGAACAGATCTTCATGATCTCAGTGAACTCCTCTTTCTTTATCCTTCCAGATTCGAAATCAATTCGTGCATCAATTCGGGCTCTGGAAACCATAGCCTCCACCATACTGGATATCCCGACTGGTCTTCTGTATGAACTGCTGGGGAAGAATTTTTCAAATAAGTTGCAGCACTTTTGGTACATTTGTTCATCTTCAAGTATTCCTCTTTGGCTTGTATTCAAGATGGATCGATTTCTTTTGGGGATCCAGGAGTGTGTTGTTGCAACAGCATCATACTCCATGTTTTTGGCTGGACCATGTGCTGGCATTATCACTGCATTGTTCACTGATTCAATGTCTTTATGGTTGACAAATGGGTTCAGTGGGTTGCATAAACGCCCCTGGTAATCCTCATCCATTAATTCCCATTTCAAGCAGACTTCAGGAATGTGGAGATTTCTAATGTTGTATAAATTTGGGCCTCCGTCGGAGACCAGCAGTCCAGCTTTGGAATGGGTTTGCTCCCACAGTTTCTTTATTTCAAATGATCTTCGGGTTTGTATTTGTGTGTCACCTCTATGGCACCGGTACGTGTACCTGTAATCTTTGATGAACAGCTGAAGGGCCATTTGAGCGGTTGCTGGACCAAGATCATTGTTTATCATATTGTTTTTGATGACAGTAACTCCAATACTCATGTCCGCAGACTCGTTGATCCCAGACACCCCAAAGCTGGGAAGCTCCATGCTGAAATTGGCAACAAACCCATAACGATAGAAAAAACTTGTGAATTCAAATGTACCTGTTCTGTTTATGTAAGACTTTTTCTTGCTCATATTAATTCCAAGTAGCTTACAGGTTCGATAAAACCTGTTGACTCCGGCTTGAATCCCTTCATGATTGGGTGCATTCACAATCAGAGCAAAATCATCAGAAGATTGAAGACCATCCCACCAGTAAGTAGTCTTGGTGTGTCTCTTTTGTCCAAGATTCAGGATGGAGACGCCTAATACAGTACTTAACATATTGAACATGCCCATCATCATTCCAGGGCTCAATGATGCAGTCCCATCTATTAAGAGCGGCCGGATTTTTTCAATCTTCTTTCTAGTTGAATCATTGAAGTATTTCAAATCGATGCTTGCTAGCATTTCTGCAGGTATTTGAGTTCTAATTTTCATACTCTTGCTCTCAAACATGTACCCCTTTCCCAGTCTCGCCATTTTGTTTGAGAACATTATTGGAGCAATACTTAGAACATTTCTGAACCATTCGGGCTGATTTCTGGTTATATATGTGATCATGGCCAAAAACATCCGAGGGTTCTGATTTTCGTTCCATTTGGTGTTATCTCCAGTGATGGTGAAAGAAATTTCAGTGTCCTGAGAATTGGTCATCATCTTCCTTACAACATTTGCCAACTTTGCTTTCTTCTCATTGCCTCCAACTGGCAATCCTGATTGTTCAAGTTTCTCACATATACTCCTTGCTAGTGTCTCAACAAAGTATACAAACCCCCTTATTTGCATCCCTGGGGTTGCAATTGCTCTCCGTTTTAGCTTCCCTCTCTCAGCATCTTTGGTCATTGTGTTCAGGGTTAATGCCCTAATTAGATAACTCCTTTTGTTCAATCTCTGCTTCCTTTTACCTATTGTTCTCTGTGTCACCATTTTCTTAGTCATATTGTCTCTCACTCGTCTCTTTCTCTGAAAATGAGTTGTGATCTCCATTTCTTCTTTGTTCATTGACTCCATTACATCCTTAAGGAAGTCTATGAGCCTTCCAGATTCATTGGCCGTGAGGCCATTTGATCTGAACACTTCTATTGTGTTGGCCAATGCTGTTGCAGCAGGCTGGTTCCTATTTAGAGTCCAGTCATAGGTCTGTCGGCCTTGTGTCAGCTTGTCCACTCGTGTTTGCTGAACAACCTCCATCGTTTCAAGACACGAGGTCTCAAAGATACCAGGATGGGATTCCTCAAGGAAGGCCATTGCTTCCAATACACAATCTGTTTGGGCATAACCACTTGGTTCATTGTCTTCTGGCAGTGGCCCATCAATCGGGTTGAGTTGCGGTGCTCCAGTTTCGGTGTTTGTTGTCCATCTTCCCCTTTCTGAGTACTGATGTGTCCTGTTGACAGTATCCATGGTGTATCCTGTTCCTGTCCCATGGCTGTAAGGAGGGTCTCCAGTATAAGGGAAAGTTGTGCTTATAGCATTTTGTGCTGGCACTTTTAAGAAAAGTAAAGTCGGATTGACATCCATTCAAATGGTTTGCCTGCTTTCGCT
>PB2_vRNA
AGTAGAAACAAGGTCGTTTTTAAACTATTCGACACTAATTGATGGCCATCCGAATTCTTTTGGTCGCTGTCTGGCTGTCAGTAAGTATGCTAGAGTTCCGTTTCCGTTTCATTACCAACACCACGTCTCCTTGCCCAATTAGCACATTAGCCTTCTCTCCTTTCGCAAGGTTGCTCAGTTCATTTATGCTTAATGCTGGTCCATATCTCCTGTCTTCTTTGCCCAGAATGAGGAATCCTCTCAGAACTGCGGACTCAACTCCAGCTGTGCCTTCATCTGGGTCTTCAGTTAAAGGGCCAGCATCCTTTCCGAGAACTGTGAGTCTTTTAGTGGTCTTGTTGTAGTTGAATACTGGAGAATTGCCCCTTACAAGTATTCTCATTCCTGATCCCCTCACATTTATAGTCAATGAGGAGAACTGCGTTCTACTTTGCTTTGGTGGAGCGGCTGCGAAGGGAAGAAGTTTTATTATCTGAGCGGTATCAAATGTCCCAAGCACATCCCTCATTTGTTGGAACAGAGTTCTCACAAACCCACTGTATTGGCCTCTAACGGCCTTTGGAACTAAAGACTGAAATGGCTCAAATTCCATTTTATTGTACAGCATTGTAGGATTCTGGGACCACTGAATTTTAACAGTTTCCCAGTTTCTGATGATCCACTGATAGGTATTGACCAACACTGATTCAGGACCATTAATCTCCCACATCATTGACGATGAGTAAGTTATTGTCAGTTTCTCTGTTCCCTGTGTTTCACTGATCTCCTCGGGAGACAGTAGTACATTCCCACGTTGGTCCCTAACTCTCAAAAAACGGTCAATGCTCACCACTATCTTCTCCGCGCTGGAATACTCATCTACCCCCATTTTGCTGATTCTCACTCCTCTCATTGACATCTCGGTGCTTGGAGTCATGTCGGGCAATATCCCGATCATTCCCATCACATTGTCGATGGATTCAATTCCCCAATTTTGAAAGAGCACCTTTGCATCCTTCTGAAAATGTCTCAAAAGTTGGTGCATGGGATTCAATCGCTGATTCGCCCTATTGACGAAATTCAGGTCACCTCTAACTGCTTTTATCATACAATCCTCTTGTGAAAATACCATGGCCACAATTATTGCTTCGGCAATCGACTGTTCGTCTCTCCCACTCACTATCAGCTGAATCAATCTCCTGGTTGCTTTTCTGAGTATAGCTGTTGCTCTTCTCCCAACCATTGTGAACTCTTCATATCCCTCATGCACTCTTATCTTCAATGTCTGAAGATTGCCCGTAAGCACCTCTTCCTCTCTCTTGACTGATGATCCGCTTGTTCTCTTAAATGTGAATCCACCAAAACTGAAGGATGAGCTAATTCTCAGTCCCATTGCAGCCTTGCAAATATCCACGGCTTGCTCTTCTGTTGGGTTCTGCCTAAGGATGTTTACCATCCTTATTCCACCAATCTGCGTGCTGTGGCACATCTCCAATAAAGATGCTAGTGGATCTGCTGATACTGTGGCTCTTCTTACTATGTTTCTAGCAGCAATAATTAAGCTTTGATCAACATCATCATTCCTCGCCTCCCCTCCTGGAGTGTACATCTGTTCCCAGCATGTTCCTTGGGTCAAATGCAACACTTCAATGTACACACTGCTTGTTCCACCAGCCACTGGGAGGAATCTCGTTTTGCGGACCAGTTCTCTCTCCAACATGTATGCCACCATCAGAGGAGAAATTTTGCAACCCTGGAGTTCTTCTTTCTTCTCTTTGGTTGTCGTTAGTTGCGATTCCGATGTTAGTATCCTGGCTCCCACTTCGTTAGGGAAAACAACTTCCATGATTACATCCTGTGCCTCTTTGGCACTGAGATCTGCATGACCAGGATTTATGTCAACTCTTCGACGTATTTTGACTTGGTTTCTAAAATGGACAGGGCCAAAGGTTCCATGTTTTAACCTTTCGACTTTTTCAAAATAAGTTTTGTAGATTTTTGGATAATGAACTGTACTTGTCACTGGTCCATTCCTATTCCACCATGTCACAGCCAGAGGTGATACCATCACTCGGTCTGATCCGGCGTCATTCATTTTACTCCATAAAGTTTGTCCCTGCTCATTTCTCTCAGGAATCATTTCCGTTATCCTCTTGTCTGCTGTAATTGGATATTTCATTGCCATCATCCATTTCATCCTAAGTGCTGGGTTCTTCTCCTGTCTTCCTGATGTGTACTTCTTGATTATGGCCATATGGTCCACGGTGGTTTTTGTGAGTATCTCGCGAGTGCGAGACTGCGACATTAGATTCCTTAGTTCTTTTATTCTTTCCATATTGAATATAATTGACCTGCTTTCGCT
>NS1stop_vRNA
AGTAGAAACAAGGGTGTTTTTTATTATTAAATAAGCTGAAACGAGAAAGTTCTTATCTCTTGCTCCACTTCAAGCAATAGTTGTAAGGCTTGCATAAATGTTATTTGCTCAAAACTATTCTCTGTTATCTTCAGTCTGTGTCTCACTTCTTCAATCAACCACCTTATTTCTTCAAACTTCTGACCTAATTGTTCCCGCCATTTTCCGTTTCTGTTTTGGAGTGAGTGGAGGTCTCCCATTCTCATTACTGCTTCTCCAAGCGAATCTCTGTAGAGTTTCAGAGACTCGAACTGTGTTATTATTCCATTCAAGTCCTCCGATGAGGACCCCAACTGCATTTTTGACATCCTCATCAGTATGTCCTGGAAGAGAGGGCAGTGGTGAAATTTCGCCAACAATTGTCCCCTCTTCGGTGAAGGCCCTTAGTAATATTAGAGTCTCCAGCCGGTCAAAAATCACACTGAAGTTCGCTTTCAGTATGATGTTCTTATCCATGATCGCCTGGTCCATTCTGATACAAAGAGGGCCTGCCACTTTCTGCTTGGGCATGAGCATGAACCAGTGCCTTGACATTTCCTCAAGAGTCATGTCAGTTAGGTAGCGCGATGCAGGTACAGAGGCCATGGTCATTTTGAGTGCCTCATCAGATTCTTCCTTCAGAATCCGCTCCACTATTTGCTTTCCAGCACGGGTGGCTGTTTCGATGTCCAGACCAAGAGTGCTGCCTCTTCCTCTTAGGGACTTCTGATCTCGGCGAAGCCGATCAAGGAATGGGGCATCACCTAGTTCTTGGTCTGCAACTCATTAGCGGACATGTCAAAGTTATCAATCTACCTGAAAGCTTGACACAGTGTTTGGATCCATTATGTCTTTGTCACCCTGCTTTTGCT
