# Supplementary material for: Maximal interferon induction by influenza lacking NS1 is infrequent owing to requirements for replication and export
Source: PLoS Pathog. 2023 Apr 17;19(4):e1010943. doi: 10.1371/journal.ppat.1010943 (PMC10138204; doi:10.1371/journal.ppat.1010943)
Supplement: S3 File — (FA) [file ppat.1010943.s003.fa]

>HAG155E_vRNA
agtagaaacaagggtgtttttctcatgcttctgaaatcctaatgttaaatacatattctacactgtagagacccattagagcacatccagaaactgattgcccccagggagactaccagtaccaatgaactggcgacagttgaatagatcgccaaaatctggtaaatccttgttgattccagctttaccccatctatttcttctctgtttaattttgcttcctctgagtattttgggtagtcataagtcccatttttgacactttccatgcacgtgttatcgcatttgtggtaaaattcaaagcagccgtttccaatttccttggcattgttttttagctggcttcttaccttttcatataagttcttcacatttgaatcgtggtagtccaaagttctttcattttccaatagaaccaacagttcggcattgtaagtccaaatgtccaggaaaccatcatcaacttttttatttaaattctctattcttttttccaggtggttgaactctttacctactgctgtgaactgtgtattcatcttttcaataacagaatttactttgttagtaatctcgtcaatggcattctgtgtgctcttcaggtcggctgcatatcctgacccctgctcattttgatggtgataaccgtaccatccatctaccatccctgtccaccccccttcaatgaaaccggcaatggccccaaataggcctctagattgaatagacgggatattcctcaatcctgtggccagtctcaattttgtgctttttacatattttggacattttccaattgtgatcggatgtatattctgaaatgggaggctggtgtttatagcacccttgggtgtttgacaagttgtattgcaatcgtggactggtgtatctgaaatgataataccagatccagcatttctttccattgcgaatgcatatctcggtaccactagatttccagttgcttcgaatgttattttgtctcccggctctactagtgtccagtaatagttcattctcccttcttgatccctcactttgggtcttattgctatttccggcttgaacttcttgctgtatcttgatgaccccacaaaaacatatgtatctgcattctgatagagactttgttggtcagcactagtagatggatggtgaatgccccatagcacgaggacttctttccctttatcattaatgtaggatttgctgagctttgggtatgaattttcttttttaactagccatattaaatttttgtagaagctttttgctccagcatgaggacatgctgccgttacacctttgttcgagtcatgattgggccatgaacttgtcttggggaatatctcaaacctttcaaatgatgacactgagctcaattgctctcttagctcctcataatcgatgaaatctcctgggtaacacgttccattgtctgaactaggtgtttccacaatgtaggaccatgagcttgctgtggagagtgattcacactctggatttcccaggatccagccagcaatgttacatttacccaaatgcaatggggctacccctcttagtttgcatagtttcccgttatgcttgtcttctagaaggttaacagagtgtgttactgttacattcttttctagtactgtgtctacagtgtctgttgaattgttcgcatgataacctatacataatgtgtctgcatttgcggttgcaaatgtatatagcagaactactagtattgctttcattttggttgtttttgttttcccctgcttttgct
>M_vRNA
agtagaaacaaggtagttttttactctagctctatgttgacaaaatgaccatcgtcaacatccacagcactctgctgttcctgttgatattcttccctcatggactcaggcactccttccgtagaaggccctcttttcaaaccgtatttaaagcgacgataaatacatttgaaaaaaagacgatcagtaatccacaatatcaggtgcaagatcccaatgatatttgctgcaatgacgagaggatcacttgaatcgctgcatctgcactcccattcgcttctggtaggcctgcaaattttcaagaaggtcatctttcagaccagcactggagctaggatgagtcccaatagttctcattgcatgtaccatctgcctagtctgattagcaacctccatggcctccgctgcctgttcactcgatccagccatctgttccatagcctttgccgtagtgctagccagcaccattctgttttcatgcctgattagtggattggtggtagtagccatctgtctgtgagaccgatgctgtgaatcagcaatctgttcacaagtggcacacactagaccaaaagcagcttctgtggtcactgttcccatcctgttgtatatgaggcccatgcaactggcaagtgcaccagttgaatagcttagtgacacctccttggccccatggaacgttatttctcttttgagcttcttgtatagtttaactgctctatccatgttgttcgggtccccattcccatttagggcattttggacaaagcgtctacgctgcagtcctcgctcactgggcacggtgagcgtgaacacaaatcctaaaattcccttagtcagaggtgacaagattggtcttgtctttagccattccatgagagcctcaagatctgtgttctttcctgcaaagacactttccagtctctgcgcgatctcggctttgagggggcctgacgggatgatagaaagaacgtacgtttcgacctcggttagaagactcatctttaaatatctacctgcttttgct
>NA_vRNA
agtagaaacaaggagttttttgaacaaattacttgtcaatggtaaatggcaactcagcaccgtctggccaagaccaacccacagtgtcactgtttacaccacaaaaggatatgctgctcccgctagtccagattgtgttctctttgggtcgccctctgattagttcaacccagaagcaaggtcttatacaatccagccctgttagttctggatgctgaacaaaactcccgctatatcctgaccactcatttattcctacgatatcttgctttattgagaagttattgtctgtcccagtccatccgttcggatcccaaatcatctcaaaaccgtttcttgaactaatgcttttagttctccctatccaaacaccattgccgtatttgaatgaaaacccttttactccatttgctccattagacgatactggaccacaactgcctgtcttatcattagggcgtggattgtctccgaaaatcccactgcatatgtatcctatctgatattccagattctggttgaaagacacccacggtcgattcgagccatgccagttatccctgcacacacatgtgatttcactagaatcaggataacaggagcattcctcatagtgataattaggggcattcatttcgactgatttgactatctttcccttttctattctgaagatcttgtatgaggcctgtccattacttggtccatcggtcattacagtaaagcaagaaccatttacacatgcacattcagactcttgtgttctcaatatattgtttctccaactcttgatagtgtctgttattatgccgttgtactttaacacagccactgccccattgtctgggccagaaattccaattgttagccaattgatgccatcatgacaagcacttgctgaccaagcgactgactcaaatcttgagttgtatggagagggaacttcaccaataggacagctcattagggttcgatatgggctcctgtctttaatggttccattggaatgtttgtcatttagcaaggccccttgagtcaagaagaaggttctgcattccaagggggagcatgatatgaatggttcccttatgacaaacacatcccccttggaaccgattcttacactgttgtctttactgtatatagcccatccactaacagggcagagagaggaattgcccgctaatttcacggaaaccactgactgtccagcagcaaagttggtgttgctgatgttaacatatgtctgatttacccaagtgttgttttcataagtaatgacgctttgattgcatgtttcaatctgattttgattcccaagttgaattgagtggctaatccatattgagattatgtttccaatttgtaatattaagttagccattccaattgtcatacagaccgaaccaatggttattatcttttggtttggattcattttaaactcctgctttcgct
>NPD101G_vRNA
agtagaaacaagggtatttttcctcaactgtcatactcctctgcattgtctccgaagaaataagacccttcattactcatgtcaaaggaaggcacgatcgggttcgttgccttttcgtccgagagctcgaagactccccgcccctggaaggacaaatcttctggctttgcactttccatcattcttataacttctgttcgcatgtcggatgtccgtccttcattgttcccgctgaatgctgccataacggttgctctttcaaaagggagattccgctgcactgagaatgtaggctgcacactgatctggcctgcggatgccttttgttgattggtatttcctccactcctggtccttatggcccagtatctgcttctcagttccagggtattggagtccatggtttccacattctcatttgaagcaatctggacccctcttgtggaaagctttcctcttggaatcactttctttcctcttatgaaacttgatactcttaaatcttcaaatgcagcagagtggcatgccatccacaccaattgactcttgtgagctgggttttcatttggtctcatcaggctgaccacttggctgttttggagtaatttgaatgggtctatcccgaccagtgagtacccttccctttcaaagtcatgcccacttgctactgcaagcccatacacacaagcaggcaggcaggatttatgtgcaactgatcccctcagaatgagtgctgaccgtgccaggaaaatgaggtcttcaatctcagcgtttcctgggtttcgactttctcttacttgatccatcattgccctctgggcagctgtttgaaattttcctttgaggatattgcacattctttcataagcaacccttgtccttcgtccattttcacccctccagaaatttcggtcattgattccacgtttgatcattctgattaactccattgctattgttccaactcctttcaccgcagcacctgcggcaccagaccttctgggaagtgttgaaccttgcattagagagcacattctgggatccattccggtgcgaacaagcgctcttgttctctgatatgtggcatcattcaggttggaatgccaaatcatgatatgagtaagacctgctgttgcatcttcgccattgtttgcttggcgccaaactctccttatttcttctttgtcataaaggatgagttctctcatccactttccgCctactcttctatatatgggtcctcctgttttcttagggtccttcccagcactgggatgctcttctaggtatttatttcttctctcatcaaaagcagaaagcaccatcctctctattgttatgctattctggattagtcgtccatcataatcactgagtttgagttcagtgcacatttggatgtagaatctcccgattccaccaatcattcttccgacagatgctctgatttctgtggcatcctggcgctccccaccagtctccatttgttcatatgatcgtttggtgccttgggacgccatggcttcgatgtcactcattgagtgattatctaccctgcttttgct
>NS_vRNA
agtagaaacaagggtgttttttatcattaaataagctgaaacgagaaagctcttatctcttgttctacttcaagcagtagttgtaaggcttgcataaatgttatttgttcgaaactattctctgtcgctttcaatctgtgccgcatttcttcaattaaccaccttatttcctcaaatttctgtcccaattgctctcgccacttttcatttctgctctggaggtagtgaaggtctcccattctcatcacagtttctccaagcgaatctctgtatattttcagagactcgaaccgtgttaccattccattcaagtcctccgatgaggaccccaactgcatttttgacatcctcataagtatgtcctggaagagaaggtaatggtgaaatttctccaactattgctccctcctcagtgaaagcccttagtagtatcaaggtctctaatcggttaaagattacactgaagttcgctttcagtactatgttcttttccatgatcgcctggtccaatcgcacgcaaagagggcctattatcttttgcctaggcatgagcatgaaccagtctcgtgacatttcctcgagggtcatgtcagaaaggtagcgcgaagtaggtacagatgcaattgtcattctaagtgtctcgctggattcctctttcaagatccattccacgatttgtttcccaacaagagtggctgtttcgatatcgaggccaagggtgttgcctcttccttttaaggacttttgatctcggcggagccgatcaaggaatggggcatcacccaatccattgtctgcaaatcgcttgcggatatgccaaaggaaacagtctacctgaaagcttgacatggtgttggagtccattatgtctttgtcaccctgcttttgct
>PA_vRNA
agtagaaacaaggtacttttttggacagtatggatagcaaatagtagcattgccacaactacttcagtgcatgtgtgaggaaggagttgaaccaagatgcattaagcaaaacccagggatcattaatcaggcactcctcgattgcttcatatagccccccaagatcgaaggttccaggttccaggttgtccctaagtgcctgaacaatgagaagcaattttctagattcagccgaaaacccctcaagttgtggagatgcatatagactgttgaatacagattttgccagtaaggtcctgcacactttcccaatagagccttcctccactcccctgggtgactctccgattggccatgtttccgatttgttttcaaagaattccttggtcatgtctttctctttgacagaagactcggcctcaatcatgctctcaatctgctgaagagactgaagaaggcagcgcctcatttccatgccccatttcatcttgatcttggaggttccattggttctcacatataggaacatgggcctcgacacttggcctatcgcagtcctcaagagcatgtctcctatttcaagaacacagtatttttcccatttgtgtggctccagtctcgggtcagtgagtgagaactccatacttacaaagttcaccacatcagtatcatttctcaaatgagaccttccttttataatgaacccatacaggtttgttttccgtcttccttctttggtcctacatttgcttatcattgggatcagctgaaagtcatccatggctgcacaggatgcattgagcaaggccgtatttatgtacactcccttcattatgtattcagtagccctgcagtgggacacttctgctgtaaaatagttcctcctcatgcttgcgatatgttcaatcggggcaacatcttctcctatttcatcaagttctatccagcttgaatcagtcaattcacatgccttattgaattcattttggacccagcttgctagagatctgggctctggctcatcactgtcatactgtttaaggtctccaacatctttgcagtcatcaaagtctactttttctggtgccatattttcaccgagtgcccacttcaattggcttgttctcttcatgttctttgtccttgggatcttctcttcattttcaatgtcctgtagctctgctagcacctgcttccaagccatgaggtaattgggatttatgcctttctcatgtggtttgactatgttaggctctttccagccaaagaatgtcttcatgcatttgattgcatcatatagtggtattccctccccctcgtgactcgggtcttcaatacttaatttcagagcatccatcagcaggaactttgaccgctgatggcaaagaggcccatcaggcaatctgagggggcgtggtgtcgtcctcaagaatggttcaattttggcgttcacttcttttgacatttgggaaagcttgccctcaatgcagccgttcggctcgaatccatctacataggctctaaagttttcaaggctggggaagttcggtgggagactttggtcggcaagcttgcgcatagttcctgtaatctcaaatttttcttcaattgtctcttcgcctctttcggactgacgaaaggaatcccatagactcctactggccatttcttgtcttatagtgaaaagcctagttttgattcttgccctgctctcttcgtcaagggtgtagtccgctttggtggccatctcctctccagtgaatgaaaagatgtgaatgtgtgtcttctcagattttattttgttggctttctctaggtaatatatgtggacttccctccgtgttactccaatttcaatgaaccggttctctttgtaatcatacaaatcaggaagaaatttaggcttctctacccctgttgtgttacatatactgttcaccactgtccaggccatgattcggtctcttccttcaattatctcaaatcggtgcttcaatagtgcattcgggtcaccagattctacaattattgattcaccccgttcgtcgatgaaatggaaatccgaatacatgaaacaaacttccaaatgtgtgcatattgcagcaaacttgttagtttcgattttcggatcttccccatattctttcattgccttttccgcaagctcgacgatcattggattgaagcattgtcgcacaaagtcttccattttggatcagtacctgctttcgct
>PB1_vRNA
agtagaaacaaggcattttttcatgaaggacaagctaaattcattatttttgccgtctgagttcttcaatggtggaacagatcttcatgatctcagagaactcttctttcttgatccgtccagactcgaagtcgaccctggcatcaatccgggccctagacaccatggcctccaccatgctagaaattccaaccggtctcctatatgaactgctagggaaaaatttctcgaatagattgcagcacttctggtacatctgttcatcctcaagaattcccctttggcttgtgttgagaatagaacgattcctcttgggaatccaggaatgtgtagttgcaacggcatcatattccatgcttttggctggaccatgggctggcattaccacagcattgtttacagaatcaatctctttatgactgacaaagggattcaggggattacaaagtcttccccgataatcatcatccattagctcccattttaagcagacttcaggaatgtgaagattccgtatattgtataagtttggtcctccatctgatactaatagccctacttttgattgggtttgatcccacagcttctttaactcaaatgatcttctcgtctgaatttgtgtgtctcccctatggcacctatatgtgtatctgtagtctttgatgaacaattgaagagccatctgggccgttgcaggtccaaggtcattgtttatcatgttgttctttatcactgttactccaatactcatgtcagctgattcatttactccagacactccaaagctgggtagctccatgctaaaattagccacaaatccatagcgataaaaaaagcttgtgaattcaaatgtccctgtcttatttatataggacttctttttgctcatgttgattcccactaacttgcaggtcctgtagaatctgtccactcctgcttgtattccctcatggtttggtgcattcactatgagagcaaaatcgtcggatgattggagcccatcccaccagtatattgtcttggtgtatttcttttgtccaagattcagtatcgagactcccaagaccgtacttagcatgttgaacatgcccatcatcatcccaggactcagtgatgctgtgccatctattagaagaggccttattttctcaattttcttctttgttgattcattgaagtacttcaggtcaatgcttgctagcatttctgctggtatttgtgttcgaatcttcattcttttactctcgaacatgtaccctttccctagtcttgccattttgtttgagaacattatgggtgccatgctcaggatgtttctgaaccactcgggttgatttctggtgatatatgtaatcatcgccaggaacattcgaggattttgattttcattccacttagtgttgtccccagtgattgtgaaagaaatctctgtgtcttgtgaattagtcatcatctttctcacaacatttgccagtttggccttcttttcattgccccctactgggagcccagactgttcaagcttttcgcaaatgctcctagctaaagtttcaacaaagtatacgaaacctctaatctgcatcccaggtgttgcgatagcccttctttttaacttgcctctctctgcatctttggtcatcgtatttaatgtcagtgctcttattagatagcctctcttattcagtctttgttttttcttccctattgttctttgcgtgaccatcttcttggtcatgttgtctcttactctcctttttctttgaaagtgggttgttatctctatttcctctttgttcattgattccattacatcctttaagaaatctattagccttcctgactcattagctgttaggccattcgatctaaagacttctatggtgttggccaatgcagttgctgccggttgatttctgtttaatgtccaatcataagtctggcgaccttgagttagtttatctacccttgtttgttgaacaacttccattgtttcaaggcatgaattctcaaatattcctgggtgggattcttcaaggaaagccatagcctctagaacacagtctgtttgtgcatacccacttggttcattatcctcaggtagtggtccatcaatcgggttgagctggggtgcaccagtctctgtgtttgtcgtccactttcccttttctgagtattggtgtgttctgtttactgtgtccatggtgtatcctgttcctgttccatggctgtatggaggatctccagtataagggaatgtggtgcttatggcattttgcgctggaatttttaggaaaagtagagtcggattgacatccattcaaatggtttgcctgctttcgct
>PB2_vRNA
agtagaaacaaggtcgtttttaaactattcgacactaattgatggccatccgaattcttttggtcgctgtctggctgtcagtaagtatgctagagtcccgttttcgtttcattaccaacactacgtccccttgcccaattagcacattagccttctctccttttgcaagattgctcagttcattgatgcttaatgctgggccatatctcttgtcttctttgcccaaaatgagaaatcctctcaggacagcagactccaccccagatgtgccttcatctggatcttcagtcaatgcacctgcatcctttccaagaactgtaagtcgtttggttgccttgttgtaattgaatactggagaattgcctcttaccagtatcctcaaccctgatcctctcacattcacagtcaatgaggaaaattgcatcctactctgttctggtggggcagcagcaaaggggagaagttttattatttggacagtgtcaaatgtcccaagcacatcccgcatttgctggaacagtgtccttacgaatccactgtaccggcttctggttgccttagggacaagagactgaaatggttcaaattccattttgttgtataacattgtgggatcttgtgaccattgaattttcacaatttcccagttcctgattatccattgataagtgttgactagcactgactcagggccattgatctcccacatcattgatgacgaataagttattgtcaacttctcagttccttgcgtttcactgacttcttcgggagacaatagtacgttccctctttgatctctaacccttaaaaatcggtcaatactcactaccactctctccgtgctggagtattcatctactcccattttgctgactcttatccctctcagcgacatctccgtgcttggggtcatgtcgggcagtattccgatcattcccatcacattgtcgatggattcaattccccagttctggaaaagcacttttgcatctttttggaaatgcctcaagagttggtgcatggggttcagtcgctggtttgccctattgacaaagttcagatcgcccctaactgccttgatcatgcaatcctcctgtgagaataccatggccacaattattgcctcagcaattgactgctcatctctcccgcttactatcaactggatcaatctcctggttgcctttctgagaatagctgttgctcttctcccaaccattgtgaattcttcatacccttcatgtactcttattttcagtgtttggaggttgcccgttagcacttcttcttctttcttgactgatgatccgcttgtccttttgaaagtgaacccaccaaaactgaaagatgagctaatcctcaaccctattgctgccttgcatatgtctacggcttgttcctcagttggattctgtctaaggatgtccaccatccttactcctccaatctgtgtgctgtggcacatttccaagagagatgctaatgggtctgctgacactgctgctcttcttactatgtttctagcagcgataatcaaactttggtcaacatcatcatttctcacttctcctcctggagtgtacatctgctcccagcacgtcccttgggttaagtgcaacacttcaatataaacactgcctgttccgccggctactgggagaaaccttgttttacggaccaattctctttctagcatgtacgccaccatcaagggagcaattttacaatcctggagctcttctttcttctcttttgttattgccagctgtgactctgatgtcagtattcttgcccccacttcatttgggaaaacaacttccataatcacatcctgtgcctccttggcactgagatctgcatggccagggtttgtatcaactctcctccttattttaacttgatttctgaagtggacagggccgaaggtaccatgtttcaacctttcgaccttttcgaaataagttttatataccttagggtaatgaactgtacttgttgttgggccattcctattccaccatgttacggccagaggtgataccatcactcggtctgatccagcatcgtttgttttgctccagagggtttgtccttgttcattcctctctggaatcatgtccattattctcttgtctgctgtaattgggtatctcattgccatcatccacttcattctgagtgcggggttcttctcttgccttcctgatgtgtactttttgattatggccatatggtccacagtggtcttagtgagtatctcgcgagtgcgggactgcgacattagatctctcagttcttttattctctccatattgaatataattgacctgctttcgct
>NS1stop_vRNA
agtagaaacaagggtgttttttatcattaaataagctgaaacgagaaagctcttatctcttgttctacttcaagcagtagttgtaaggcttgcataaatgttatttgttcgaaactattctctgtcgctttcaatctgtgccgcatttcttcaattaaccaccttatttcctcaaatttctgtcccaattgctctcgccacttttcatttctgctctggaggtagtgaaggtctcccattctcatcacagtttctccaagcgaatctctgtatattttcagagactcgaaccgtgttaccattccattcaagtcctccgatgaggaccccaactgcatttttgacatcctcataagtatgtcctggaagagaaggtaatggtgaaatttctccaactattgctccctcctcagtgaaagcccttagtagtatcaaggtctctaatcggttaaagattacactgaagttcgctttcagtactatgttcttttccatgatcgcctggtccaatcgcacgcaaagagggcctattatcttttgcctaggcatgagcatgaaccagtctcgtgacatttcctcgagggtcatgtcagaaaggtagcgcgaagtaggtacagatgcaattgtcattctaagtgtctcgctggattcctctttcaagatccattccacgatttgtttcccaacaagagtggctgtttcgatatcgaggccaagggtgttgcctcttccttttaaggacttttgatctcggcggagccgatcaaggaatggggcatcacccaatccattgtctgcaaatcActtgcggatatgTcaaagTTaTcagtctacctgaaagcttgacatggtgttggagtccattatgtctttgtcaccctgcttttgct
