# Supplementary material for: Maximal interferon induction by influenza lacking NS1 is infrequent owing to requirements for replication and export
Source: PLoS Pathog. 2023 Apr 17;19(4):e1010943. doi: 10.1371/journal.ppat.1010943 (PMC10138204; doi:10.1371/journal.ppat.1010943)
Supplement: S4 File — (TSV) [file ppat.1010943.s004.tsv]

barcode	segment	fiveprime	threeprime	count
AAAGATGAGTTTGCGT-1	HA_mRNA	431	1447	36
AACCATGGTGTGACCC-1	PB1_mRNA	404	1910	47
AAGGCAGGTATAGTAG-1	PB1_mRNA	380	1987	21
AAGGCAGGTTGAGTTC-1	PB1_mRNA	199	2056	477
ACATCAGCATGTCCTC-1	NS_mRNA	356	613	30
ACATCAGCATGTCCTC-1	PB2_mRNA	395	2089	583
ACATCAGTCCACGTTC-1	PB2_mRNA	330	1948	74
ACGAGCCCATTAGGCT-1	HA_mRNA	394	1167	169
ACGAGCCCATTAGGCT-1	NS_mRNA	459	596	115
ACGATGTAGGAGTTGC-1	NS_mRNA	461	595	23
ACGATGTCAATGTTGC-1	PB2_mRNA	134	2101	73
ACGGAGATCATGCATG-1	NA_mRNA	155	1208	100
ACGGGCTTCAGTTTGG-1	NA_mRNA	238	1156	40
ACGGGCTTCGAACGGA-1	PB2_mRNA	302	1990	305
ACTGATGCAGACACTT-1	HA_mRNA	274	1359	40
AGAGCGAGTTAGAACA-1	PB2_mRNA	121	221	30
AGAGCGAGTTAGAACA-1	PB2_mRNA	220	2199	41
AGCTTGAGTTCGTCTC-1	HA_mRNA	131	1560	35
AGGCCGTCAATGCCAT-1	NA_mRNA	327	1178	24
AGTGTCAGTCCAGTGC-1	PB2_mRNA	330	1948	126
ATGGGAGCACAAGCCC-1	NP_mRNA	416	1382	167
CAACTAGGTTCCGTCT-1	PB2_mRNA	395	2089	689
CAAGGCCCAACTGCTA-1	HA_mRNA	234	1579	29
CACATAGTCGTCCGTT-1	PB1_mRNA	193	2119	173
CACATTTTCGGCTACG-1	PB2_mRNA	200	2019	118
CACCAGGGTTGAGGTG-1	NP_mRNA	386	1244	27
CAGCGACCAGATGAGC-1	HA_mRNA	429	1179	44
CCAGCGAGTTGGACCC-1	NP_mRNA	242	1275	20
CCCTCCTAGGAATCGC-1	PB1_mRNA	195	2106	480
CCGTGGATCCGCAGTG-1	PB1_mRNA	163	2092	571
CCTAAAGCATGTCTCC-1	NA_mRNA	270	1211	486
CCTACCACACTTCTGC-1	PB1_mRNA	136	2099	24
CCTAGCTGTTGTACAC-1	PB1_mRNA	195	2106	22
CCTATTACACGGCGTT-1	PB1_mRNA	227	1983	452
CCTTCCCAGTATGACA-1	PB1_mRNA	404	1910	39
CGAGAAGTCATACGGT-1	PB2_mRNA	395	2089	37
CGAGCACGTTCAGGCC-1	PB1_mRNA	163	2092	110
CGATGTATCGCTTAGA-1	PB1_mRNA	163	2092	65
CGATGTATCGGATGTT-1	NP_mRNA	135	1313	291
CGGTTAAAGTCTTGCA-1	PB2_mRNA	146	2117	379
CTAATGGCACTTAAGC-1	PA_mRNA	388	1838	25
CTAATGGGTCCAGTTA-1	PB1_mRNA	338	1895	51
CTCGAAAGTACTCTCC-1	NP_mRNA	200	1283	333
CTGAAACAGCTCTCGG-1	PB1_mRNA	195	2014	24
CTGCTGTGTTCTGGTA-1	PB1_mRNA	196	2012	164
GAACCTAGTCAGAATA-1	PB2_mRNA	361	1907	91
GAATGAACACTTAAGC-1	PB1_mRNA	423	1897	53
GAATGAATCGATAGAA-1	HA_mRNA	136	1523	101
GACACGCGTGGTTTCA-1	NS_mRNA	233	693	21
GATCGTAAGGCAAAGA-1	HA_mRNA	219	1578	30
GCAATCAAGCTAACTC-1	PB1_mRNA	2076	2116	649
GCATGTATCATGTAGC-1	NA_mRNA	301	1220	295
GCCTCTAAGCGATATA-1	PB1_mRNA	899	1984	34
GCTGCAGTCGTAGGAG-1	PA_mRNA	205	2010	147
GCTGCGAGTCATCCCT-1	PB1_mRNA	380	1987	66
GGAACTTAGACACGAC-1	PA_mRNA	219	1943	125
GGAGCAACAGTCGATT-1	PB1_mRNA	170	2101	243
GGCGACTTCCGCGCAA-1	PB1_mRNA	139	2129	31
GGGCACTAGTAGGTGC-1	PB1_mRNA	425	1969	68
GGGCACTTCGATGAGG-1	PB2_mRNA	330	1948	253
GGGTCTGAGCTCTCGG-1	PB1_mRNA	199	2057	93
GGGTCTGCAGCCAATT-1	PB2_mRNA	473	1713	22
GGTGAAGTCCGAAGAG-1	PB1_mRNA	2076	2116	250
GGTGAAGTCCGAAGAG-1	PB1_mRNA	218	2016	130
GTACTCCGTTTAGCTG-1	PB1_mRNA	195	2106	565
GTACTTTGTCGAGTTT-1	NA_mRNA	327	1178	28
GTATCTTAGGATGGAA-1	PB2_mRNA	395	2089	205
GTATTCTTCCGAAGAG-1	PB1_mRNA	197	1958	215
GTCACAAAGGCGTACA-1	NA_mRNA	327	1178	21
GTCACGGGTTACTGAC-1	PB1_mRNA	163	2092	221
GTCTTCGTCGGAGGTA-1	PB1_mRNA	196	2012	39
GTGCAGCTCATGGTCA-1	PB1_mRNA	191	2020	281
GTGCAGCTCGCAGGCT-1	PB1_mRNA	199	2141	42
GTGCGGTGTCGACTGC-1	PB2_mRNA	123	2143	83
GTTCGGGAGCAGCGTA-1	PB1_mRNA	640	2130	23
GTTCGGGGTTACCAGT-1	PB1_mRNA	424	1986	125
TAAACCGCAAGTCTAC-1	PB1_mRNA	438	2165	30
TACACGAGTTTCGCTC-1	PB1_mRNA	193	2119	136
TACCTATGTATATGGA-1	NP_mRNA	489	1208	109
TACGGGCCAAGTTAAG-1	PB1_mRNA	205	2037	802
TACGGGCCAAGTTAAG-1	PB2_mRNA	95	2118	46
TAGCCGGTCCGTACAA-1	PB2_mRNA	118	2126	67
TAGGCATGTTTCGCTC-1	PB1_mRNA	197	2031	149
TCAACGAAGTCCAGGA-1	HA_mRNA	131	1560	70
TCACGAAGTGTCCTCT-1	NA_mRNA	93	1224	73
TCAGGTATCGCACTCT-1	PB2_mRNA	395	2089	48
TCGCGTTAGAAACCGC-1	HA_mRNA	219	1578	73
TCGGTAAGTTACCGAT-1	NP_mRNA	126	1327	206
TCTTCGGCACCCTATC-1	NP_mRNA	137	1341	129
TGACTAGGTCGTTGTA-1	PB1_mRNA	1691	2130	89
TGACTAGGTCGTTGTA-1	PB1_mRNA	1691	2133	169
TGACTAGGTCGTTGTA-1	PB1_mRNA	524	1618	108
TGCTACCGTATAGGGC-1	PB1_mRNA	419	1948	42
TGGCTGGGTTACTGAC-1	PB1_mRNA	189	2028	214
TGGCTGGGTTACTGAC-1	PB2_mRNA	126	2075	92
TGTGTTTGTAGAGGAA-1	PA_mRNA	120	1990	425
TGTTCCGCACTGAAGG-1	HA_mRNA	204	1457	49
TTAGGACAGCAGATCG-1	PB1_mRNA	193	2119	134
TTGCCGTTCACCTCGT-1	PB1_mRNA	253	1988	103
TTGTAGGTCCGAGCCA-1	PB2_mRNA	395	2089	80
