# Supplementary material for: Maximal interferon induction by influenza lacking NS1 is infrequent owing to requirements for replication and export
Source: PLoS Pathog. 2023 Apr 17;19(4):e1010943. doi: 10.1371/journal.ppat.1010943 (PMC10138204; doi:10.1371/journal.ppat.1010943)
Supplement: S5 File — (TSV) [file ppat.1010943.s005.tsv]

barcode	segment	fiveprime	threeprime	count
AAATGCCTCCTAAGTG-1	PB1_mRNA	640	2130	6
ACGGGCTTCTTGGGTA-1	PB1_mRNA	113	2096	4
AGGTCATGTTAAGACA-1	PB1_mRNA	323	2027	636
GGGCACTCACCTTGTC-1	PB1_mRNA	640	2130	12
GGGCACTCACCTTGTC-1	PB1_mRNA	640	2133	10
TGATTTCAGGCTAGCA-1	NP_mRNA	1274	1372	4
TGGCTGGGTAGCTAAA-1	HA_mRNA	147	1409	9
