# Supplementary material for: Maximal interferon induction by influenza lacking NS1 is infrequent owing to requirements for replication and export
Source: PLoS Pathog. 2023 Apr 17;19(4):e1010943. doi: 10.1371/journal.ppat.1010943 (PMC10138204; doi:10.1371/journal.ppat.1010943)
Supplement: S6 File — (TSV) [file ppat.1010943.s006.tsv]

barcode	segment	fiveprime	threeprime	count
ACACCCTTCCGCTGTT-1	PB2_mRNA	203	2049	27
ACCCACTAGTTGTAGA-1	NA_mRNA	187	1156	297
ACGGGCTAGCTATGCT-1	PB2_mRNA	191	2087	51
ACGGGCTAGCTATGCT-1	PB2_mRNA	203	2049	94
ACGGGTCTCACCGGGT-1	PB2_mRNA	203	2049	22
ACGTCAAGTATTCTCT-1	PB1_mRNA	135	2152	143
ACTATCTGTTCCACAA-1	NA_mRNA	198	1276	36
ACTGATGCACGGTAGA-1	M_mRNA	461	729	259
ACTTTCAAGAGTCGGT-1	PB2_mRNA	236	1969	69
AGCGGTCCAAGACACG-1	HA_mRNA	261	1483	20
AGGGATGCACCTATCC-1	NA_mRNA	271	1254	28
AGGGTGATCTGAGGGA-1	PA_mRNA	262	1993	29
AGTAGTCCAGTTCATG-1	PB2_mRNA	206	2015	26
AGTCTTTCACCAGGCT-1	HA_mRNA	513	1392	156
AGTCTTTCACCAGGCT-1	PB1_mRNA	243	2097	1516
AGTGGGACAATCACAC-1	PA_mRNA	237	1945	116
AGTGGGACACTATCTT-1	PB2_mRNA	236	1969	39
ATCACGAAGCCGCCTA-1	NA_mRNA	39	1299	43
ATTGGTGGTCAGAGGT-1	NA_mRNA	271	1254	51
CAAGATCTCAGGATCT-1	NA_mRNA	39	1299	74
CACACTCGTGTTTGTG-1	HA_mRNA	354	1353	35
CACAGTATCCATTCTA-1	NA_mRNA	271	1254	121
CAGATCAAGGAGTACC-1	PB1_mRNA	135	2152	1986
CAGATCATCAACCATG-1	PB2_mRNA	203	2049	27
CAGCGACCAATGCCAT-1	NS_mRNA	285	671	27
CAGCTGGAGCGGCTTC-1	HA_mRNA	1388	1591	248
CAGGTGCTCGGAATCT-1	PA_mRNA	394	1973	69
CATATTCGTATTAGCC-1	HA_mRNA	223	1526	50
CCAGCGACAATGGATA-1	M_mRNA	269	730	96
CCAGCGACACGGCCAT-1	HA_mRNA	261	1483	76
CCAGCGACACGGCCAT-1	PA_mRNA	226	1943	51
CCATGTCCACGGTGTC-1	M_mRNA	461	729	794
CCCAGTTAGATGGCGT-1	PA_mRNA	394	1973	72
CCGTGGACACCGTTGG-1	PA_mRNA	78	1956	39
CCTCAGTTCTCGCTTG-1	PB1_mRNA	135	2152	63
CCTCAGTTCTCGCTTG-1	PB2_mRNA	206	2015	249
CCTTACGCATGGTCTA-1	M_mRNA	282	656	24
CGATCGGGTAAGAGGA-1	NA_mRNA	39	1299	49
CGCTTCAGTGCTTCTC-1	NA_mRNA	198	1276	26
CGGACGTCAAGGACAC-1	NA_mRNA	275	1189	44
CGGACGTCAAGGACAC-1	PB2_mRNA	191	2087	36
CGGACGTCATCGGGTC-1	HA_mRNA	354	1353	22
CGGACTGGTTACCGAT-1	NP_mRNA	222	1263	25
CGTAGGCGTCGAGATG-1	NA_mRNA	339	1393	213
CGTCTACAGTAACCCT-1	PA_mRNA	262	1993	36
CTCCTAGGTCTTGCGG-1	NA_mRNA	133	1188	88
CTCGAAACAATCCGAT-1	PB1_mRNA	135	2152	24
CTCGTACAGAAGGTTT-1	NA_mRNA	271	1254	1132
CTGAAACAGTACCGGA-1	PB2_mRNA	170	2102	173
CTTTGCGAGCAATCTC-1	HA_mRNA	223	1530	836
GAAACTCAGGGTTCCC-1	PA_mRNA	394	1973	8937
GAACATCAGGGTATCG-1	PB2_mRNA	191	2087	30
GACGTTAAGTGAACAT-1	NA_mRNA	187	1156	53
GACGTTACATATACGC-1	NA_mRNA	39	1299	26
GACTAACCATCCGTGG-1	NA_mRNA	39	1299	224
GACTGCGGTGATAAAC-1	NA_mRNA	359	1389	39
GAGGTGAAGCACGCCT-1	NP_mRNA	222	1263	25
GAGTCCGAGCGTTGCC-1	NA_mRNA	187	1156	171
GATCGTACATTTCAGG-1	NS_mRNA	285	671	110
GCACATAAGTTACGGG-1	PB2_mRNA	191	2087	91
GCACTCTGTATAGGTA-1	NP_mRNA	224	1159	53
GCAGCCACATATACGC-1	NA_mRNA	342	1401	26
GCAGCCACATATACGC-1	NA_mRNA	484	1111	25
GCATGCGCATCGGAAG-1	PA_mRNA	262	1993	60
GCATGCGCATTTCAGG-1	NS_mRNA	68	765	78
GCCAAATAGTATCGAA-1	NA_mRNA	187	1156	180
GCTGCGAGTAGCTAAA-1	NA_mRNA	485	1175	71
GCTGCGAGTTTGACAC-1	NA_mRNA	187	1156	458
GGAACTTCAGGGAGAG-1	NA_mRNA	313	1189	120
GGACGTCAGTCATCCA-1	PB2_mRNA	191	2087	38
GGCTCGATCAGAGCTT-1	NA_mRNA	39	1299	55
GGGATGATCCTACAGA-1	PB2_mRNA	170	2102	29
GGGTCTGAGTTGTCGT-1	HA_mRNA	513	1392	27
GGGTCTGAGTTGTCGT-1	PB1_mRNA	243	2097	124
GGGTCTGCAGCCAGAA-1	PA_mRNA	262	1993	31
GGGTTGCAGAACAACT-1	NA_mRNA	67	1329	81
GGGTTGCAGAACAACT-1	NS_mRNA	292	788	44
GGGTTGCAGAACAACT-1	PB2_mRNA	170	2102	46
GTACTCCGTACATCCA-1	NS_mRNA	298	786	22
GTACTCCGTACATCCA-1	PA_mRNA	328	1999	72
GTCAAGTAGCGCTCCA-1	PB2_mRNA	170	2102	21
GTGCTTCAGACAATAC-1	PB2_mRNA	236	1969	33
GTGGGTCGTATAGGGC-1	PA_mRNA	394	1973	52
TACGGATCACGGCCAT-1	NS_mRNA	285	671	135
TAGGCATGTCTAAAGA-1	NA_mRNA	301	1351	74
TAGTGGTCACGTGAGA-1	NA_mRNA	275	1189	348
TATTACCAGACGCACA-1	NA_mRNA	271	1254	36
TCACGAAGTACATCCA-1	NP_mRNA	222	1263	123
TCAGGATAGTTATCGC-1	PB2_mRNA	170	2102	344
TCCCGATAGTGGTAAT-1	PB1_mRNA	215	2020	46
TCGCGAGTCTTGCAAG-1	NA_mRNA	198	1276	21
TCTATTGGTCCCTTGT-1	HA_mRNA	1388	1591	41
TGACGGCAGTGTCCCG-1	NS_mRNA	187	758	54
TGAGAGGTCGGATGTT-1	PB2_mRNA	203	2049	228
TGGCCAGAGCTGATAA-1	NA_mRNA	301	1351	24
TGGCCAGAGCTGATAA-1	PB2_mRNA	170	2102	22
TGGCTGGCATCCGTGG-1	PB2_mRNA	170	2102	131
TGGTTAGAGATAGCAT-1	PB2_mRNA	203	2049	97
TGTCCCAGTTGGTTTG-1	PB2_mRNA	170	2102	737
TTAACTCTCGGAATCT-1	PA_mRNA	262	1993	23
TTATGCTTCAACGGGA-1	PB2_mRNA	170	2102	43
TTCCCAGCACCTCGTT-1	HA_mRNA	290	1532	38
TTCCCAGCACCTCGTT-1	PB2_mRNA	191	2087	30
TTGCCGTAGGCCATAG-1	PB2_mRNA	203	2049	99
TTGGCAACATCACCCT-1	PA_mRNA	262	1993	58
TTTACTGTCAGCACAT-1	PB2_mRNA	203	2049	57
TTTGCGCAGTGTACCT-1	NA_mRNA	275	1189	50
