# Supplementary material for: Maximal interferon induction by influenza lacking NS1 is infrequent owing to requirements for replication and export
Source: PLoS Pathog. 2023 Apr 17;19(4):e1010943. doi: 10.1371/journal.ppat.1010943 (PMC10138204; doi:10.1371/journal.ppat.1010943)
Supplement: S7 File — (TSV) [file ppat.1010943.s007.tsv]

barcode	segment	fiveprime	threeprime	count
ATAGACCTCTGGAGCC-1	PB2_mRNA	166	2022	33
CTCTAATAGCTCTCGG-1	PB2_mRNA	221	2109	32
CTTCTCTCATCTCGCT-1	HA_mRNA	38	1642	57
GGGAATGCACCGAATT-1	NP_mRNA	223	1236	106
TGTTCCGAGAAAGTGG-1	PA_mRNA	86	2006	89
