# Supplementary material for: Maximal interferon induction by influenza lacking NS1 is infrequent owing to requirements for replication and export
Source: PLoS Pathog. 2023 Apr 17;19(4):e1010943. doi: 10.1371/journal.ppat.1010943 (PMC10138204; doi:10.1371/journal.ppat.1010943)
Supplement: S8 File — (TSV) [file ppat.1010943.s008.tsv]

barcode	segment	fiveprime	threeprime	count
ACATCAGCAGTTCATG-1	NA_mRNA	139	1188	50
AGATTGCGTGCTAGCC-1	NA_mRNA	1171	1217	26
AGGGATGTCATCTGTT-1	M_mRNA	370	727	64
ATCACGACAGCGTTCG-1	PB2_mRNA	673	2060	27
ATCTGCCGTGGTAACG-1	NA_mRNA	485	1086	35
CACAGTATCAAGGTAA-1	PB2_mRNA	645	2023	716
CATGCCTAGACGCAAC-1	NA_mRNA	300	1250	25
CATTATCCAGTGAGTG-1	PB2_mRNA	149	2014	63
CCACCTAGTAGCGTGA-1	PB2_mRNA	673	2060	58
CCATTCGTCTTGTATC-1	NP_mRNA	169	1290	394
CCTCAGTAGGGCTTCC-1	HA_mRNA	290	1324	20
CGACTTCCACGGTGTC-1	PB1_mRNA	262	2133	27
CGCTGGATCAGGATCT-1	PB2_mRNA	164	2170	49
CGTAGGCAGACTTGAA-1	HA_mRNA	1097	1605	58
CTAAGACCATCAGTCA-1	PB2_mRNA	673	2060	280
CTCGAGGCAGGACGTA-1	HA_mRNA	384	1447	22
CTGATAGCAGATCGGA-1	NA_mRNA	327	1203	295
CTTAGGACAGACAGGT-1	NS_mRNA	157	690	56
CTTCTCTTCGTCGTTC-1	M_mRNA	213	829	1224
GAATAAGGTACAGTGG-1	PB2_mRNA	164	2170	32
GACACGCGTTGTGGAG-1	NA_mRNA	327	1203	1246
GACTGCGTCAGTTCGA-1	NA_mRNA	1327	1355	89
GCACATAAGCCACGTC-1	PB2_mRNA	164	2170	78
GCGCAACAGTAGGTGC-1	HA_mRNA	1438	1498	72
GCTTGAAGTAACGACG-1	M_mRNA	204	774	678
GGATGTTGTACCGTAT-1	HA_mRNA	552	1033	36
GTCACAAGTGAAAGAG-1	PB2_mRNA	164	2170	283
GTCGTAAAGACTCGGA-1	PB2_mRNA	164	2170	26
GTCTCGTAGCTACCTA-1	NA_mRNA	98	1238	93
GTGTGCGTCGAGGTAG-1	M_mRNA	212	814	174
GTTTCTAAGATATGCA-1	NA_mRNA	311	1188	79
TAAGTGCCATCCCATC-1	NA_mRNA	327	1203	136
TCATTACGTCAAGCGA-1	NP_mRNA	452	1383	69
TCGCGAGAGAGACTTA-1	PB2_mRNA	164	2170	276
TCGCGTTGTCATTAGC-1	NA_mRNA	327	1203	2876
TGAGGGAAGATACACA-1	HA_mRNA	290	1324	33
TGCCAAATCCCTTGCA-1	NS_mRNA	652	683	55
TTAGGACTCTGCAGTA-1	PB1_mRNA	2053	2080	31
