# Supplementary material for: Maximal interferon induction by influenza lacking NS1 is infrequent owing to requirements for replication and export
Source: PLoS Pathog. 2023 Apr 17;19(4):e1010943. doi: 10.1371/journal.ppat.1010943 (PMC10138204; doi:10.1371/journal.ppat.1010943)
Supplement: S9 File — (TSV) [file ppat.1010943.s009.tsv]

barcode	segment	fiveprime	threeprime	count
AACCGCGCATCTACGA-1	PB1_mRNA	199	2033	112
AAGCCGCGTCTAGCGC-1	NA_mRNA	123	1269	103
AAGCCGCGTCTAGCGC-1	PB2_mRNA	232	1994	24
AAGGAGCAGCGTTCCG-1	PB2_mRNA	128	2117	22
ACCGTAACATGTCGAT-1	NA_mRNA	264	1134	39
ACGGCCACATCCGGGT-1	NS_mRNA	261	652	528
ACGTCAACATCATCCC-1	M_mRNA	57	746	60
ACGTCAAGTTATCCGA-1	HA_mRNA	316	1617	147
ACTATCTTCGATCCCT-1	PB2_mRNA	128	2117	27
ACTGAACCAAGGTTCT-1	HA_mRNA	155	1532	2154
ACTGAACCAAGGTTCT-1	NA_mRNA	70	1256	33
ACTTACTTCACATACG-1	M_mRNA	295	755	43
AGACGTTCAGTCTTCC-1	M_mRNA	704	732	63
AGATCTGAGGGCTTCC-1	HA_mRNA	316	1617	885
AGATCTGAGGGCTTCC-1	PB2_mRNA	128	2117	2593
AGGGTGATCCGTCATC-1	PB1_mRNA	86	2146	222
AGGTCATGTGCGGTAA-1	HA_mRNA	316	1617	294
AGTGGGAAGGATCGCA-1	M_mRNA	423	817	96
ATAAGAGAGGGCTTGA-1	HA_mRNA	450	1197	33
ATCCACCTCCAGAAGG-1	NA_mRNA	325	1278	35
ATCCACCTCTTGCCGT-1	HA_mRNA	316	1617	605
ATCTACTGTAGCACGA-1	NA_mRNA	105	1177	153
ATGCGATAGCAATCTC-1	HA_mRNA	316	1617	70
ATTGGACAGGGTCGAT-1	NA_mRNA	386	1212	118
CAAGAAATCTTAGAGC-1	PA_mRNA	329	1855	542
CAAGATCCACCGCTAG-1	NS_mRNA	200	645	1403
CACACCTGTGCGCTTG-1	HA_mRNA	1361	1484	60
CACATTTAGGTTACCT-1	HA_mRNA	176	1408	1576
CAGAATCTCATTATCC-1	PB2_mRNA	128	2117	174
CAGAATCTCCGTACAA-1	M_mRNA	734	761	293
CAGCGACCAGCTATTG-1	PB1_mRNA	262	2130	51
CAGCGACCAGCTATTG-1	PB1_mRNA	262	2133	125
CAGCGACCAGCTATTG-1	PB1_mRNA	266	2130	44
CAGCGACCAGCTATTG-1	PB1_mRNA	266	2133	37
CATATGGCAACACCTA-1	HA_mRNA	316	1617	73
CATCAAGAGTTGTAGA-1	PB2_mRNA	128	2117	1055
CATCGAATCGGTGTTA-1	NS_mRNA	726	755	30
CATGCCTAGCGATTCT-1	HA_mRNA	186	1581	56
CATGCCTTCATATCGG-1	NS_mRNA	726	755	737
CCAATCCCAGTAAGAT-1	NA_mRNA	298	1302	137
CCACCTAGTATTCTCT-1	NS_mRNA	726	755	83
CCACCTAGTATTCTCT-1	PB2_mRNA	111	2117	125
CCACGGAGTCTCTTTA-1	HA_mRNA	316	1617	128
CCACGGAGTCTCTTTA-1	NS_mRNA	261	652	35
CCACTACTCCAGAAGG-1	M_mRNA	370	674	24
CCATGTCAGCAATCTC-1	NA_mRNA	320	1088	452
CCATGTCGTCTCTCGT-1	NA_mRNA	509	1188	97
CCATGTCGTTGTTTGG-1	M_mRNA	295	755	34
CCATGTCGTTGTTTGG-1	NS_mRNA	261	652	234
CCATGTCTCCTTAATC-1	PB2_mRNA	111	2117	563
CCATGTCTCGGAGCAA-1	HA_mRNA	316	1617	68
CCATGTCTCGGAGCAA-1	M_mRNA	295	755	47
CCCAATCAGCCCGAAA-1	NA_mRNA	509	1188	127
CCCAATCCAAGCGCTC-1	PB2_mRNA	128	2117	33
CCGGGATAGGGATACC-1	PB2_mRNA	232	1994	49
CCGTACTGTGACTCAT-1	PB1_mRNA	86	2146	152
CCGTTCACAGTCGATT-1	PB1_mRNA	86	2146	22
CCTAAAGAGCACCGCT-1	PB1_mRNA	262	2130	37
CCTAAAGAGCACCGCT-1	PB1_mRNA	262	2133	40
CCTAAAGAGCACCGCT-1	PB1_mRNA	266	2133	23
CCTACACTCTATCCCG-1	NA_mRNA	264	1134	640
CCTTCGACAAGCGAGT-1	PB1_mRNA	86	2146	54
CCTTTCTCAGTACACT-1	NS_mRNA	200	645	26
CGAGCCAAGTAGGCCA-1	PB1_mRNA	262	2130	32
CGAGCCAAGTAGGCCA-1	PB1_mRNA	262	2133	50
CGAGCCAAGTAGGCCA-1	PB1_mRNA	266	2130	27
CGAGCCAAGTAGGCCA-1	PB1_mRNA	266	2133	26
CGATGGCCACTCAGGC-1	HA_mRNA	186	1581	26
CGATTGACACAACGTT-1	PB1_mRNA	262	2130	24
CGATTGACACAACGTT-1	PB1_mRNA	262	2133	52
CGCGGTATCCCTTGCA-1	NS_mRNA	151	595	56
CGTCACTTCTAACCGA-1	NA_mRNA	264	1134	22
CGTTGGGGTCATCCCT-1	PB1_mRNA	262	2130	47
CGTTGGGGTCATCCCT-1	PB1_mRNA	262	2133	80
CGTTGGGGTCATCCCT-1	PB1_mRNA	266	2130	51
CGTTGGGGTCATCCCT-1	PB1_mRNA	266	2133	45
CTACCCAAGTGGACGT-1	NS_mRNA	261	652	119
CTACGTCGTCGGCTCA-1	NA_mRNA	298	1107	42
CTCACACCAATACGCT-1	NA_mRNA	428	985	42
CTCACACCACAAGCCC-1	HA_mRNA	79	1461	22
CTCGAGGAGACCTAGG-1	PA_mRNA	266	1789	77
CTCGGGATCTCGTTTA-1	NA_mRNA	264	1134	196
CTCTGGTGTGGTCTCG-1	NA_mRNA	318	1089	44
GAAATGATCGGTGTCG-1	NA_mRNA	264	1134	64
GAAGCAGCAGATGGCA-1	NS_mRNA	200	645	48
GACGGCTAGTCTCAAC-1	NA_mRNA	325	1278	119
GACGGCTCATTCCTGC-1	HA_mRNA	316	1617	71
GACTAACGTAACGACG-1	NP_mRNA	90	1342	531
GACTACAAGTTGCAGG-1	NA_mRNA	298	1302	316
GAGCAGATCTGGCGAC-1	PB2_mRNA	128	2117	131
GATCGCGGTTAAGAAC-1	NA_mRNA	216	1068	401
GATCGCGGTTAAGAAC-1	PB1_mRNA	1782	2133	20
GATCGCGGTTAAGAAC-1	PB1_mRNA	262	2133	39
GCAATCAGTGTTGGGA-1	HA_mRNA	867	1428	102
GCAATCAGTGTTGGGA-1	NS_mRNA	200	645	1373
GCAGTTAAGAAACCTA-1	HA_mRNA	316	1617	39
GCAGTTAAGCCACTAT-1	HA_mRNA	464	1533	136
GCAGTTATCCAGATCA-1	M_mRNA	801	844	5957
GCATGATAGATCCCGC-1	NS_mRNA	726	755	28
GCTCCTAAGCTGCGAA-1	PB2_mRNA	111	2117	71
GCTCTGTCATTCGACA-1	HA_mRNA	316	1617	24
GCTGCAGCATCAGTCA-1	PB2_mRNA	111	2117	161
GCTGCGACACTTCTGC-1	HA_mRNA	316	1617	36
GGAACTTTCTAAGCCA-1	NA_mRNA	59	1212	793
GGATGTTTCTATGTGG-1	PB1_mRNA	86	2146	91
GGATTACGTGACCAAG-1	HA_mRNA	347	1322	64
GGCAATTAGCGTGAGT-1	PA_mRNA	183	1925	81
GGGCACTAGCCACTAT-1	PB2_mRNA	111	2117	798
GGTGAAGGTAACGACG-1	HA_mRNA	186	1581	52
GTACGTATCATCACCC-1	NA_mRNA	264	1134	43
GTACTCCGTATTAGCC-1	HA_mRNA	90	1535	90
GTACTCCGTATTAGCC-1	PB1_mRNA	125	2099	58
GTATCTTAGAGTCTGG-1	NS_mRNA	141	690	39
GTCAAGTTCTAACTGG-1	HA_mRNA	653	1376	41
GTCACAAGTCCGCTGA-1	NP_mRNA	314	1209	27
GTCTCGTGTTAAGGGC-1	M_mRNA	423	817	321
GTGCATAAGGTGTGGT-1	HA_mRNA	316	1617	2901
GTGCGGTAGCTAGCCC-1	NS_mRNA	599	624	42
GTGCTTCAGGTGATTA-1	HA_mRNA	1527	1581	68
GTGCTTCAGGTGATTA-1	HA_mRNA	370	1418	43
GTTCGGGGTGCCTGGT-1	PB2_mRNA	128	2117	304
GTTTCTATCAGCGATT-1	PB2_mRNA	111	2117	134
TACGGATAGTCATGCT-1	NA_mRNA	386	1212	1762
TACGGTAAGCCACGCT-1	NA_mRNA	123	1269	85
TAGACCACATGTCCTC-1	PB1_mRNA	262	2133	41
TAGACCACATGTCCTC-1	PB1_mRNA	266	2130	25
TCAGATGGTTGGACCC-1	NA_mRNA	264	1134	32
TCAGGATAGACTCGGA-1	HA_mRNA	450	1197	58
TCAGGTAAGTTAAGTG-1	NS_mRNA	261	652	83
TCGCGAGCACGAGGTA-1	PB1_mRNA	262	2130	67
TCGCGAGCACGAGGTA-1	PB1_mRNA	262	2133	149
TCGCGAGCACGAGGTA-1	PB1_mRNA	266	2130	38
TCGCGAGCACGAGGTA-1	PB1_mRNA	266	2133	44
TCGTAGAGTAAATACG-1	PB1_mRNA	1782	2130	57
TCGTAGAGTAAATACG-1	PB1_mRNA	1782	2133	49
TCTCTAAGTTCGTGAT-1	HA_mRNA	316	1617	325
TCTCTAATCATGCTCC-1	NA_mRNA	264	1134	95
TCTGAGAAGGCCATAG-1	PB1_mRNA	86	2146	52
TCTGGAAAGCGATTCT-1	NS_mRNA	111	691	42
TCTGGAAAGGAATCGC-1	PB1_mRNA	262	1944	121
TGACGGCAGGCAGTCA-1	NP_mRNA	80	1334	49
TGACGGCCATGTCCTC-1	NS_mRNA	261	652	1213
TGAGAGGAGGCCCTCA-1	HA_mRNA	316	1617	27
TGCCAAAAGTGGTCCC-1	NA_mRNA	413	1249	105
TGCCCTATCTTACCGC-1	M_mRNA	295	755	35
TGCGCAGCAGTCTTCC-1	PB1_mRNA	86	2146	20
TGCGCAGTCCGTCATC-1	NS_mRNA	261	652	56
TGCGGGTGTATAATGG-1	NP_mRNA	768	1311	32
TGCGGGTGTATAATGG-1	PB1_mRNA	1782	2130	30
TGCGGGTGTATAATGG-1	PB1_mRNA	1782	2133	31
TGCGGGTGTATAATGG-1	PB1_mRNA	262	2133	20
TGCGTGGCAACACCCG-1	NP_mRNA	147	1241	31
TGCTGCTGTATGGTTC-1	HA_mRNA	316	1617	62
TGCTGCTGTATGGTTC-1	NA_mRNA	135	1207	735
TGGCCAGTCAGTTAGC-1	NA_mRNA	509	1188	71
TGGTTAGGTTCCAACA-1	NA_mRNA	264	1134	622
TGTCCCAAGGATGCGT-1	NA_mRNA	509	1188	45
TTAACTCCAGCATGAG-1	NA_mRNA	123	1269	163
TTAGGACCAGCTGCAC-1	PB2_mRNA	128	2117	479
TTAGGCAAGACAAGCC-1	M_mRNA	213	831	10305
TTCTACAAGCAGCCTC-1	HA_mRNA	684	1123	36
TTCTCCTTCATTATCC-1	NP_mRNA	193	1308	30
TTCTTAGGTACTTAGC-1	NA_mRNA	509	1188	37
TTGTAGGAGCGTTGCC-1	NA_mRNA	264	1134	63
TTTCCTCCATTGGTAC-1	NA_mRNA	264	1134	56
