# Supplementary material for: Maximal interferon induction by influenza lacking NS1 is infrequent owing to requirements for replication and export
Source: PLoS Pathog. 2023 Apr 17;19(4):e1010943. doi: 10.1371/journal.ppat.1010943 (PMC10138204; doi:10.1371/journal.ppat.1010943)
Supplement: S10 File — (TSV) [file ppat.1010943.s010.tsv]

	segment	fivePrime	threePrime	counts	biological_replicate	technical_replicate	interferonState	fragments	FPM
0	NS_vRNA	307	816	2	2	3	negative	958212.0	2.0872207820398825
1	NS_vRNA	356	648	1	2	3	negative	958212.0	1.0436103910199412
2	NS_vRNA	230	614	1	2	3	negative	958212.0	1.0436103910199412
3	NS_vRNA	182	798	3	2	3	negative	958212.0	3.130831173059824
4	NS_vRNA	337	800	13	2	3	negative	958212.0	13.566935083259237
5	NS_vRNA	572	849	18	2	3	negative	958212.0	18.784987038358942
6	NS_vRNA	347	574	2	2	3	negative	958212.0	2.0872207820398825
7	NS_vRNA	365	838	4	2	3	negative	958212.0	4.174441564079765
8	NS_vRNA	307	645	9	2	3	negative	958212.0	9.392493519179471
9	NS_vRNA	49	545	1	2	3	negative	958212.0	1.0436103910199412
10	NS_vRNA	63	530	1	2	3	negative	958212.0	1.0436103910199412
11	NS_vRNA	85	650	2	2	3	negative	958212.0	2.0872207820398825
12	NS_vRNA	102	666	3	2	3	negative	958212.0	3.130831173059824
13	NS_vRNA	109	460	5	2	3	negative	958212.0	5.218051955099706
14	NS_vRNA	113	155	1	2	3	negative	958212.0	1.0436103910199412
15	NS_vRNA	120	144	1	2	3	negative	958212.0	1.0436103910199412
16	NS_vRNA	122	160	1	2	3	negative	958212.0	1.0436103910199412
17	NS_vRNA	123	689	3	2	3	negative	958212.0	3.130831173059824
18	NS_vRNA	130	747	1	2	3	negative	958212.0	1.0436103910199412
19	NS_vRNA	131	691	1	2	3	negative	958212.0	1.0436103910199412
20	NS_vRNA	137	674	1	2	3	negative	958212.0	1.0436103910199412
21	NS_vRNA	137	772	2	2	3	negative	958212.0	2.0872207820398825
22	NS_vRNA	140	639	8	2	3	negative	958212.0	8.34888312815953
23	NS_vRNA	144	236	3	2	3	negative	958212.0	3.130831173059824
24	NS_vRNA	148	738	1	2	3	negative	958212.0	1.0436103910199412
25	NS_vRNA	150	166	1	2	3	negative	958212.0	1.0436103910199412
26	NS_vRNA	155	770	1	2	3	negative	958212.0	1.0436103910199412
27	NS_vRNA	158	825	2	2	3	negative	958212.0	2.0872207820398825
28	NS_vRNA	159	580	2	2	3	negative	958212.0	2.0872207820398825
29	NS_vRNA	160	197	1	2	3	negative	958212.0	1.0436103910199412
30	NS_vRNA	160	804	2	2	3	negative	958212.0	2.0872207820398825
31	NS_vRNA	165	243	1	2	3	negative	958212.0	1.0436103910199412
32	NS_vRNA	167	731	1	2	3	negative	958212.0	1.0436103910199412
33	NS_vRNA	174	719	3	2	3	negative	958212.0	3.130831173059824
34	NS_vRNA	176	841	2	2	3	negative	958212.0	2.0872207820398825
35	NS_vRNA	181	256	1	2	3	negative	958212.0	1.0436103910199412
36	NS_vRNA	183	749	1	2	3	negative	958212.0	1.0436103910199412
37	NS_vRNA	187	201	1	2	3	negative	958212.0	1.0436103910199412
38	NS_vRNA	187	786	2	2	3	negative	958212.0	2.0872207820398825
39	NS_vRNA	198	605	1	2	3	negative	958212.0	1.0436103910199412
40	NS_vRNA	201	589	2	2	3	negative	958212.0	2.0872207820398825
41	NS_vRNA	205	561	1	2	3	negative	958212.0	1.0436103910199412
42	NS_vRNA	207	863	1	2	3	negative	958212.0	1.0436103910199412
43	NS_vRNA	208	654	1	2	3	negative	958212.0	1.0436103910199412
44	NS_vRNA	209	651	1	2	3	negative	958212.0	1.0436103910199412
45	NS_vRNA	212	674	1	2	3	negative	958212.0	1.0436103910199412
46	NS_vRNA	215	254	4	2	3	negative	958212.0	4.174441564079765
47	NS_vRNA	215	625	1	2	3	negative	958212.0	1.0436103910199412
48	NS_vRNA	216	617	1	2	3	negative	958212.0	1.0436103910199412
49	NS_vRNA	217	827	3	2	3	negative	958212.0	3.130831173059824
50	NS_vRNA	218	565	1	2	3	negative	958212.0	1.0436103910199412
51	NS_vRNA	218	737	1	2	3	negative	958212.0	1.0436103910199412
52	NS_vRNA	219	546	1	2	3	negative	958212.0	1.0436103910199412
53	NS_vRNA	222	511	1	2	3	negative	958212.0	1.0436103910199412
54	NS_vRNA	224	241	1	2	3	negative	958212.0	1.0436103910199412
55	NS_vRNA	225	712	3	2	3	negative	958212.0	3.130831173059824
56	NS_vRNA	226	253	3	2	3	negative	958212.0	3.130831173059824
57	NS_vRNA	230	622	1	2	3	negative	958212.0	1.0436103910199412
58	NS_vRNA	230	629	1	2	3	negative	958212.0	1.0436103910199412
59	NS_vRNA	230	663	1	2	3	negative	958212.0	1.0436103910199412
60	NS_vRNA	233	665	3	2	3	negative	958212.0	3.130831173059824
61	NS_vRNA	238	355	1	2	3	negative	958212.0	1.0436103910199412
62	NS_vRNA	240	524	1	2	3	negative	958212.0	1.0436103910199412
63	NS_vRNA	245	645	1	2	3	negative	958212.0	1.0436103910199412
64	NS_vRNA	246	663	2	2	3	negative	958212.0	2.0872207820398825
65	NS_vRNA	247	273	1	2	3	negative	958212.0	1.0436103910199412
66	NS_vRNA	249	263	1	2	3	negative	958212.0	1.0436103910199412
67	NS_vRNA	250	700	2	2	3	negative	958212.0	2.0872207820398825
68	NS_vRNA	260	735	1	2	3	negative	958212.0	1.0436103910199412
69	NS_vRNA	262	806	7	2	3	negative	958212.0	7.305272737139589
70	NS_vRNA	263	658	1	2	3	negative	958212.0	1.0436103910199412
71	NS_vRNA	263	691	3	2	3	negative	958212.0	3.130831173059824
72	NS_vRNA	263	740	1	2	3	negative	958212.0	1.0436103910199412
73	NS_vRNA	270	642	1	2	3	negative	958212.0	1.0436103910199412
74	NS_vRNA	273	613	6	2	3	negative	958212.0	6.261662346119648
75	NS_vRNA	275	553	1	2	3	negative	958212.0	1.0436103910199412
76	NS_vRNA	281	679	1	2	3	negative	958212.0	1.0436103910199412
77	NS_vRNA	287	735	15	2	3	negative	958212.0	15.654155865299119
78	NS_vRNA	288	693	1	2	3	negative	958212.0	1.0436103910199412
79	NS_vRNA	294	653	4	2	3	negative	958212.0	4.174441564079765
80	NS_vRNA	301	616	1	2	3	negative	958212.0	1.0436103910199412
81	NS_vRNA	305	733	1	2	3	negative	958212.0	1.0436103910199412
82	NS_vRNA	309	498	1	2	3	negative	958212.0	1.0436103910199412
83	NS_vRNA	309	513	1	2	3	negative	958212.0	1.0436103910199412
84	NS_vRNA	320	369	1	2	3	negative	958212.0	1.0436103910199412
85	NS_vRNA	321	631	8	2	3	negative	958212.0	8.34888312815953
86	NS_vRNA	322	613	1	2	3	negative	958212.0	1.0436103910199412
87	NS_vRNA	331	794	3	2	3	negative	958212.0	3.130831173059824
88	NS_vRNA	338	545	1	2	3	negative	958212.0	1.0436103910199412
89	NS_vRNA	340	600	3	2	3	negative	958212.0	3.130831173059824
90	NS_vRNA	341	812	1	2	3	negative	958212.0	1.0436103910199412
91	NS_vRNA	343	691	14	2	3	negative	958212.0	14.610545474279178
92	NS_vRNA	346	689	1	2	3	negative	958212.0	1.0436103910199412
93	NS_vRNA	354	369	1	2	3	negative	958212.0	1.0436103910199412
94	NS_vRNA	354	478	2	2	3	negative	958212.0	2.0872207820398825
95	NS_vRNA	355	542	1	2	3	negative	958212.0	1.0436103910199412
96	NS_vRNA	355	672	1	2	3	negative	958212.0	1.0436103910199412
97	NS_vRNA	358	429	1	2	3	negative	958212.0	1.0436103910199412
98	NS_vRNA	359	433	1	2	3	negative	958212.0	1.0436103910199412
99	NS_vRNA	369	576	1	2	3	negative	958212.0	1.0436103910199412
100	NS_vRNA	372	520	1	2	3	negative	958212.0	1.0436103910199412
101	NS_vRNA	382	397	1	2	3	negative	958212.0	1.0436103910199412
102	NS_vRNA	394	624	1	2	3	negative	958212.0	1.0436103910199412
103	NS_vRNA	450	492	1	2	3	negative	958212.0	1.0436103910199412
104	NS_vRNA	457	493	2	2	3	negative	958212.0	2.0872207820398825
105	NS_vRNA	458	479	2	2	3	negative	958212.0	2.0872207820398825
106	NS_vRNA	473	504	3	2	3	negative	958212.0	3.130831173059824
107	NS_vRNA	478	536	1	2	3	negative	958212.0	1.0436103910199412
108	NS_vRNA	478	538	1	2	3	negative	958212.0	1.0436103910199412
109	NS_vRNA	499	523	1	2	3	negative	958212.0	1.0436103910199412
110	NS_vRNA	502	556	2	2	3	negative	958212.0	2.0872207820398825
111	NS_vRNA	519	534	1	2	3	negative	958212.0	1.0436103910199412
112	NS_vRNA	520	615	4	2	3	negative	958212.0	4.174441564079765
113	NS_vRNA	524	563	2	2	3	negative	958212.0	2.0872207820398825
114	NS_vRNA	541	799	2	2	3	negative	958212.0	2.0872207820398825
115	NS_vRNA	564	854	1	2	3	negative	958212.0	1.0436103910199412
116	NS_vRNA	566	623	1	2	3	negative	958212.0	1.0436103910199412
117	NS_vRNA	579	735	1	2	3	negative	958212.0	1.0436103910199412
118	NS_vRNA	625	651	2	2	3	negative	958212.0	2.0872207820398825
119	NS_vRNA	627	788	1	2	3	negative	958212.0	1.0436103910199412
120	NS_vRNA	634	654	1	2	3	negative	958212.0	1.0436103910199412
121	NS_vRNA	635	651	1	2	3	negative	958212.0	1.0436103910199412
122	NS_vRNA	659	716	2	2	3	negative	958212.0	2.0872207820398825
123	NS_vRNA	660	707	2	2	3	negative	958212.0	2.0872207820398825
124	NS_vRNA	676	717	1	2	3	negative	958212.0	1.0436103910199412
125	NS_vRNA	683	703	1	2	3	negative	958212.0	1.0436103910199412
126	NS_vRNA	684	730	1	2	3	negative	958212.0	1.0436103910199412
127	NS_vRNA	684	731	1	2	3	negative	958212.0	1.0436103910199412
128	NS_vRNA	687	699	1	2	3	negative	958212.0	1.0436103910199412
129	NS_vRNA	711	731	3	2	3	negative	958212.0	3.130831173059824
130	NS_vRNA	719	770	1	2	3	negative	958212.0	1.0436103910199412
131	NS_vRNA	734	761	1	2	3	negative	958212.0	1.0436103910199412
132	NS_vRNA	740	789	1	2	3	negative	958212.0	1.0436103910199412
133	NS_vRNA	770	815	2	2	3	negative	958212.0	2.0872207820398825
134	NS_vRNA	780	813	1	2	3	negative	958212.0	1.0436103910199412
135	NS_vRNA	781	822	2	2	3	negative	958212.0	2.0872207820398825
136	NS_vRNA	781	824	1	2	3	negative	958212.0	1.0436103910199412
137	NS_vRNA	827	843	2	2	3	positive	967164.0	2.067901617512645
138	NS_vRNA	182	798	3	2	3	positive	967164.0	3.101852426268968
139	NS_vRNA	337	800	5	2	3	positive	967164.0	5.169754043781612
140	NS_vRNA	572	849	13	2	3	positive	967164.0	13.441360513832194
141	NS_vRNA	347	574	2	2	3	positive	967164.0	2.067901617512645
142	NS_vRNA	365	838	6	2	3	positive	967164.0	6.203704852537936
143	NS_vRNA	44	162	1	2	3	positive	967164.0	1.0339508087563225
144	NS_vRNA	47	80	2	2	3	positive	967164.0	2.067901617512645
145	NS_vRNA	47	611	1	2	3	positive	967164.0	1.0339508087563225
146	NS_vRNA	60	554	1	2	3	positive	967164.0	1.0339508087563225
147	NS_vRNA	81	738	1	2	3	positive	967164.0	1.0339508087563225
148	NS_vRNA	86	714	1	2	3	positive	967164.0	1.0339508087563225
149	NS_vRNA	96	692	8	2	3	positive	967164.0	8.27160647005058
150	NS_vRNA	98	698	1	2	3	positive	967164.0	1.0339508087563225
151	NS_vRNA	102	731	1	2	3	positive	967164.0	1.0339508087563225
152	NS_vRNA	107	397	1	2	3	positive	967164.0	1.0339508087563225
153	NS_vRNA	110	624	48	2	3	positive	967164.0	49.62963882030349
154	NS_vRNA	115	753	2	2	3	positive	967164.0	2.067901617512645
155	NS_vRNA	119	636	1	2	3	positive	967164.0	1.0339508087563225
156	NS_vRNA	132	665	3	2	3	positive	967164.0	3.101852426268968
157	NS_vRNA	136	718	1	2	3	positive	967164.0	1.0339508087563225
158	NS_vRNA	137	674	1	2	3	positive	967164.0	1.0339508087563225
159	NS_vRNA	138	739	2	2	3	positive	967164.0	2.067901617512645
160	NS_vRNA	140	745	1	2	3	positive	967164.0	1.0339508087563225
161	NS_vRNA	141	746	5	2	3	positive	967164.0	5.169754043781612
162	NS_vRNA	144	852	1	2	3	positive	967164.0	1.0339508087563225
163	NS_vRNA	145	686	4	2	3	positive	967164.0	4.13580323502529
164	NS_vRNA	150	773	15	2	3	positive	967164.0	15.509262131344839
165	NS_vRNA	151	477	2	2	3	positive	967164.0	2.067901617512645
166	NS_vRNA	155	200	2	2	3	positive	967164.0	2.067901617512645
167	NS_vRNA	156	832	1	2	3	positive	967164.0	1.0339508087563225
168	NS_vRNA	157	776	1	2	3	positive	967164.0	1.0339508087563225
169	NS_vRNA	160	540	2	2	3	positive	967164.0	2.067901617512645
170	NS_vRNA	160	690	2	2	3	positive	967164.0	2.067901617512645
171	NS_vRNA	164	778	2	2	3	positive	967164.0	2.067901617512645
172	NS_vRNA	165	730	9	2	3	positive	967164.0	9.305557278806903
173	NS_vRNA	166	614	6	2	3	positive	967164.0	6.203704852537936
174	NS_vRNA	167	781	6	2	3	positive	967164.0	6.203704852537936
175	NS_vRNA	168	191	1	2	3	positive	967164.0	1.0339508087563225
176	NS_vRNA	170	771	1	2	3	positive	967164.0	1.0339508087563225
177	NS_vRNA	178	698	2	2	3	positive	967164.0	2.067901617512645
178	NS_vRNA	178	834	1	2	3	positive	967164.0	1.0339508087563225
179	NS_vRNA	181	705	1	2	3	positive	967164.0	1.0339508087563225
180	NS_vRNA	183	482	1	2	3	positive	967164.0	1.0339508087563225
181	NS_vRNA	186	203	8	2	3	positive	967164.0	8.27160647005058
182	NS_vRNA	188	671	2	2	3	positive	967164.0	2.067901617512645
183	NS_vRNA	193	740	1	2	3	positive	967164.0	1.0339508087563225
184	NS_vRNA	196	726	1	2	3	positive	967164.0	1.0339508087563225
185	NS_vRNA	198	673	3	2	3	positive	967164.0	3.101852426268968
186	NS_vRNA	199	504	1	2	3	positive	967164.0	1.0339508087563225
187	NS_vRNA	199	636	2	2	3	positive	967164.0	2.067901617512645
188	NS_vRNA	199	690	1	2	3	positive	967164.0	1.0339508087563225
189	NS_vRNA	199	707	188	2	3	positive	967164.0	194.38275204618864
190	NS_vRNA	200	534	1	2	3	positive	967164.0	1.0339508087563225
191	NS_vRNA	200	662	1	2	3	positive	967164.0	1.0339508087563225
192	NS_vRNA	202	659	3	2	3	positive	967164.0	3.101852426268968
193	NS_vRNA	204	768	1	2	3	positive	967164.0	1.0339508087563225
194	NS_vRNA	212	247	2	2	3	positive	967164.0	2.067901617512645
195	NS_vRNA	212	751	19	2	3	positive	967164.0	19.64506536637013
196	NS_vRNA	214	638	1	2	3	positive	967164.0	1.0339508087563225
197	NS_vRNA	215	616	1	2	3	positive	967164.0	1.0339508087563225
198	NS_vRNA	215	664	2	2	3	positive	967164.0	2.067901617512645
199	NS_vRNA	216	669	430	2	3	positive	967164.0	444.59884776521875
200	NS_vRNA	216	702	4	2	3	positive	967164.0	4.13580323502529
201	NS_vRNA	216	708	3	2	3	positive	967164.0	3.101852426268968
202	NS_vRNA	217	714	3	2	3	positive	967164.0	3.101852426268968
203	NS_vRNA	218	657	2	2	3	positive	967164.0	2.067901617512645
204	NS_vRNA	218	674	4	2	3	positive	967164.0	4.13580323502529
205	NS_vRNA	219	751	5	2	3	positive	967164.0	5.169754043781612
206	NS_vRNA	219	822	10	2	3	positive	967164.0	10.339508087563225
207	NS_vRNA	221	231	1	2	3	positive	967164.0	1.0339508087563225
208	NS_vRNA	221	661	1	2	3	positive	967164.0	1.0339508087563225
209	NS_vRNA	221	719	1	2	3	positive	967164.0	1.0339508087563225
210	NS_vRNA	224	285	1	2	3	positive	967164.0	1.0339508087563225
211	NS_vRNA	228	278	3	2	3	positive	967164.0	3.101852426268968
212	NS_vRNA	230	684	2	2	3	positive	967164.0	2.067901617512645
213	NS_vRNA	232	736	1	2	3	positive	967164.0	1.0339508087563225
214	NS_vRNA	238	672	2	2	3	positive	967164.0	2.067901617512645
215	NS_vRNA	239	694	2	2	3	positive	967164.0	2.067901617512645
216	NS_vRNA	243	267	1	2	3	positive	967164.0	1.0339508087563225
217	NS_vRNA	244	719	2	2	3	positive	967164.0	2.067901617512645
218	NS_vRNA	245	496	1	2	3	positive	967164.0	1.0339508087563225
219	NS_vRNA	246	537	1	2	3	positive	967164.0	1.0339508087563225
220	NS_vRNA	247	265	1	2	3	positive	967164.0	1.0339508087563225
221	NS_vRNA	248	283	4	2	3	positive	967164.0	4.13580323502529
222	NS_vRNA	249	469	1	2	3	positive	967164.0	1.0339508087563225
223	NS_vRNA	252	747	2	2	3	positive	967164.0	2.067901617512645
224	NS_vRNA	253	544	3	2	3	positive	967164.0	3.101852426268968
225	NS_vRNA	257	751	6	2	3	positive	967164.0	6.203704852537936
226	NS_vRNA	263	617	5	2	3	positive	967164.0	5.169754043781612
227	NS_vRNA	265	556	6	2	3	positive	967164.0	6.203704852537936
228	NS_vRNA	269	478	3	2	3	positive	967164.0	3.101852426268968
229	NS_vRNA	281	474	1	2	3	positive	967164.0	1.0339508087563225
230	NS_vRNA	282	307	1	2	3	positive	967164.0	1.0339508087563225
231	NS_vRNA	283	637	1	2	3	positive	967164.0	1.0339508087563225
232	NS_vRNA	286	479	2	2	3	positive	967164.0	2.067901617512645
233	NS_vRNA	288	707	4	2	3	positive	967164.0	4.13580323502529
234	NS_vRNA	291	850	1	2	3	positive	967164.0	1.0339508087563225
235	NS_vRNA	294	450	2	2	3	positive	967164.0	2.067901617512645
236	NS_vRNA	295	722	2	2	3	positive	967164.0	2.067901617512645
237	NS_vRNA	297	309	1	2	3	positive	967164.0	1.0339508087563225
238	NS_vRNA	300	617	2	2	3	positive	967164.0	2.067901617512645
239	NS_vRNA	302	322	1	2	3	positive	967164.0	1.0339508087563225
240	NS_vRNA	305	656	1	2	3	positive	967164.0	1.0339508087563225
241	NS_vRNA	306	369	1	2	3	positive	967164.0	1.0339508087563225
242	NS_vRNA	307	625	1	2	3	positive	967164.0	1.0339508087563225
243	NS_vRNA	307	645	1	2	3	positive	967164.0	1.0339508087563225
244	NS_vRNA	308	389	2	2	3	positive	967164.0	2.067901617512645
245	NS_vRNA	309	513	7	2	3	positive	967164.0	7.237655661294259
246	NS_vRNA	310	501	1	2	3	positive	967164.0	1.0339508087563225
247	NS_vRNA	310	647	1	2	3	positive	967164.0	1.0339508087563225
248	NS_vRNA	311	684	16	2	3	positive	967164.0	16.54321294010116
249	NS_vRNA	311	801	1	2	3	positive	967164.0	1.0339508087563225
250	NS_vRNA	318	434	1	2	3	positive	967164.0	1.0339508087563225
251	NS_vRNA	321	478	21	2	3	positive	967164.0	21.712966983882776
252	NS_vRNA	322	604	7	2	3	positive	967164.0	7.237655661294259
253	NS_vRNA	339	561	2	2	3	positive	967164.0	2.067901617512645
254	NS_vRNA	339	636	2	2	3	positive	967164.0	2.067901617512645
255	NS_vRNA	342	576	1	2	3	positive	967164.0	1.0339508087563225
256	NS_vRNA	346	849	3	2	3	positive	967164.0	3.101852426268968
257	NS_vRNA	347	517	1	2	3	positive	967164.0	1.0339508087563225
258	NS_vRNA	348	425	2	2	3	positive	967164.0	2.067901617512645
259	NS_vRNA	351	409	2	2	3	positive	967164.0	2.067901617512645
260	NS_vRNA	351	480	1	2	3	positive	967164.0	1.0339508087563225
261	NS_vRNA	353	556	1	2	3	positive	967164.0	1.0339508087563225
262	NS_vRNA	358	429	3	2	3	positive	967164.0	3.101852426268968
263	NS_vRNA	358	615	1	2	3	positive	967164.0	1.0339508087563225
264	NS_vRNA	360	526	1	2	3	positive	967164.0	1.0339508087563225
265	NS_vRNA	364	429	1	2	3	positive	967164.0	1.0339508087563225
266	NS_vRNA	365	399	1	2	3	positive	967164.0	1.0339508087563225
267	NS_vRNA	366	449	2	2	3	positive	967164.0	2.067901617512645
268	NS_vRNA	368	615	1	2	3	positive	967164.0	1.0339508087563225
269	NS_vRNA	372	458	1	2	3	positive	967164.0	1.0339508087563225
270	NS_vRNA	372	675	1	2	3	positive	967164.0	1.0339508087563225
271	NS_vRNA	384	491	3	2	3	positive	967164.0	3.101852426268968
272	NS_vRNA	387	492	5	2	3	positive	967164.0	5.169754043781612
273	NS_vRNA	389	530	2	2	3	positive	967164.0	2.067901617512645
274	NS_vRNA	389	631	2	2	3	positive	967164.0	2.067901617512645
275	NS_vRNA	396	743	1	2	3	positive	967164.0	1.0339508087563225
276	NS_vRNA	405	511	3	2	3	positive	967164.0	3.101852426268968
277	NS_vRNA	415	439	1	2	3	positive	967164.0	1.0339508087563225
278	NS_vRNA	427	522	4	2	3	positive	967164.0	4.13580323502529
279	NS_vRNA	430	636	1	2	3	positive	967164.0	1.0339508087563225
280	NS_vRNA	440	496	4	2	3	positive	967164.0	4.13580323502529
281	NS_vRNA	446	537	1	2	3	positive	967164.0	1.0339508087563225
282	NS_vRNA	450	468	1	2	3	positive	967164.0	1.0339508087563225
283	NS_vRNA	457	488	3	2	3	positive	967164.0	3.101852426268968
284	NS_vRNA	457	493	1	2	3	positive	967164.0	1.0339508087563225
285	NS_vRNA	457	524	2	2	3	positive	967164.0	2.067901617512645
286	NS_vRNA	459	545	2	2	3	positive	967164.0	2.067901617512645
287	NS_vRNA	462	541	1	2	3	positive	967164.0	1.0339508087563225
288	NS_vRNA	463	507	2	2	3	positive	967164.0	2.067901617512645
289	NS_vRNA	465	840	1	2	3	positive	967164.0	1.0339508087563225
290	NS_vRNA	466	515	2	2	3	positive	967164.0	2.067901617512645
291	NS_vRNA	471	710	1	2	3	positive	967164.0	1.0339508087563225
292	NS_vRNA	489	524	3	2	3	positive	967164.0	3.101852426268968
293	NS_vRNA	490	538	1	2	3	positive	967164.0	1.0339508087563225
294	NS_vRNA	491	514	2	2	3	positive	967164.0	2.067901617512645
295	NS_vRNA	492	810	1	2	3	positive	967164.0	1.0339508087563225
296	NS_vRNA	497	523	3	2	3	positive	967164.0	3.101852426268968
297	NS_vRNA	505	547	1	2	3	positive	967164.0	1.0339508087563225
298	NS_vRNA	526	557	3	2	3	positive	967164.0	3.101852426268968
299	NS_vRNA	541	799	1	2	3	positive	967164.0	1.0339508087563225
300	NS_vRNA	551	614	2	2	3	positive	967164.0	2.067901617512645
301	NS_vRNA	554	617	41	2	3	positive	967164.0	42.39198315900923
302	NS_vRNA	556	626	2	2	3	positive	967164.0	2.067901617512645
303	NS_vRNA	560	613	1	2	3	positive	967164.0	1.0339508087563225
304	NS_vRNA	560	836	1	2	3	positive	967164.0	1.0339508087563225
305	NS_vRNA	563	614	2	2	3	positive	967164.0	2.067901617512645
306	NS_vRNA	563	833	1	2	3	positive	967164.0	1.0339508087563225
307	NS_vRNA	564	854	1	2	3	positive	967164.0	1.0339508087563225
308	NS_vRNA	577	671	2	2	3	positive	967164.0	2.067901617512645
309	NS_vRNA	579	687	1	2	3	positive	967164.0	1.0339508087563225
310	NS_vRNA	597	807	1	2	3	positive	967164.0	1.0339508087563225
311	NS_vRNA	600	667	2	2	3	positive	967164.0	2.067901617512645
312	NS_vRNA	602	614	1	2	3	positive	967164.0	1.0339508087563225
313	NS_vRNA	616	704	1	2	3	positive	967164.0	1.0339508087563225
314	NS_vRNA	625	637	1	2	3	positive	967164.0	1.0339508087563225
315	NS_vRNA	635	662	3	2	3	positive	967164.0	3.101852426268968
316	NS_vRNA	636	696	2	2	3	positive	967164.0	2.067901617512645
317	NS_vRNA	650	662	2	2	3	positive	967164.0	2.067901617512645
318	NS_vRNA	650	677	9	2	3	positive	967164.0	9.305557278806903
319	NS_vRNA	661	683	3	2	3	positive	967164.0	3.101852426268968
320	NS_vRNA	665	715	3	2	3	positive	967164.0	3.101852426268968
321	NS_vRNA	669	703	1	2	3	positive	967164.0	1.0339508087563225
322	NS_vRNA	669	799	2	2	3	positive	967164.0	2.067901617512645
323	NS_vRNA	674	786	3	2	3	positive	967164.0	3.101852426268968
324	NS_vRNA	681	704	4	2	3	positive	967164.0	4.13580323502529
325	NS_vRNA	681	845	1	2	3	positive	967164.0	1.0339508087563225
326	NS_vRNA	684	709	4	2	3	positive	967164.0	4.13580323502529
327	NS_vRNA	685	820	1	2	3	positive	967164.0	1.0339508087563225
328	NS_vRNA	686	719	3	2	3	positive	967164.0	3.101852426268968
329	NS_vRNA	689	727	2	2	3	positive	967164.0	2.067901617512645
330	NS_vRNA	689	735	3	2	3	positive	967164.0	3.101852426268968
331	NS_vRNA	700	781	11	2	3	positive	967164.0	11.37345889631955
332	NS_vRNA	701	767	1	2	3	positive	967164.0	1.0339508087563225
333	NS_vRNA	706	718	1	2	3	positive	967164.0	1.0339508087563225
334	NS_vRNA	709	728	2	2	3	positive	967164.0	2.067901617512645
335	NS_vRNA	715	740	4	2	3	positive	967164.0	4.13580323502529
336	NS_vRNA	715	742	1	2	3	positive	967164.0	1.0339508087563225
337	NS_vRNA	717	739	9	2	3	positive	967164.0	9.305557278806903
338	NS_vRNA	719	823	2	2	3	positive	967164.0	2.067901617512645
339	NS_vRNA	720	749	2	2	3	positive	967164.0	2.067901617512645
340	NS_vRNA	722	767	1	2	3	positive	967164.0	1.0339508087563225
341	NS_vRNA	729	740	3	2	3	positive	967164.0	3.101852426268968
342	NS_vRNA	736	760	1	2	3	positive	967164.0	1.0339508087563225
343	NS_vRNA	737	749	1	2	3	positive	967164.0	1.0339508087563225
344	NS_vRNA	737	765	3	2	3	positive	967164.0	3.101852426268968
345	NS_vRNA	740	760	2	2	3	positive	967164.0	2.067901617512645
346	NS_vRNA	743	811	1	2	3	positive	967164.0	1.0339508087563225
347	NS_vRNA	749	828	4	2	3	positive	967164.0	4.13580323502529
348	NS_vRNA	755	799	1	2	3	positive	967164.0	1.0339508087563225
349	NS_vRNA	757	792	6	2	3	positive	967164.0	6.203704852537936
350	NS_vRNA	768	823	4	2	3	positive	967164.0	4.13580323502529
351	NS_vRNA	770	803	9	2	3	positive	967164.0	9.305557278806903
352	NS_vRNA	774	824	15	2	3	positive	967164.0	15.509262131344839
353	NS_vRNA	776	805	1	2	3	positive	967164.0	1.0339508087563225
354	NS_vRNA	785	824	6	2	3	positive	967164.0	6.203704852537936
355	NS_vRNA	788	806	1	2	3	positive	967164.0	1.0339508087563225
356	NS_vRNA	792	820	14	2	3	positive	967164.0	14.475311322588517
357	NS_vRNA	795	823	4	2	3	positive	967164.0	4.13580323502529
358	NS_vRNA	802	826	1	2	3	positive	967164.0	1.0339508087563225
359	NS_vRNA	806	822	18	2	3	positive	967164.0	18.611114557613806
360	NS_vRNA	806	823	1	2	3	positive	967164.0	1.0339508087563225
361	NS_vRNA	824	853	7	2	3	positive	967164.0	7.237655661294259
362	NS_vRNA	182	798	1	2	2	positive	1002187.0	0.9978177725314736
363	NS_vRNA	337	800	4	2	2	positive	1002187.0	3.9912710901258945
364	NS_vRNA	572	849	5	2	2	positive	1002187.0	4.989088862657368
365	NS_vRNA	347	574	1	2	2	positive	1002187.0	0.9978177725314736
366	NS_vRNA	365	838	5	2	2	positive	1002187.0	4.989088862657368
367	NS_vRNA	307	645	3	2	2	positive	1002187.0	2.9934533175944207
368	NS_vRNA	51	744	1	2	2	positive	1002187.0	0.9978177725314736
369	NS_vRNA	69	674	1	2	2	positive	1002187.0	0.9978177725314736
370	NS_vRNA	78	93	1	2	2	positive	1002187.0	0.9978177725314736
371	NS_vRNA	85	764	1	2	2	positive	1002187.0	0.9978177725314736
372	NS_vRNA	88	637	1	2	2	positive	1002187.0	0.9978177725314736
373	NS_vRNA	88	748	1	2	2	positive	1002187.0	0.9978177725314736
374	NS_vRNA	92	737	1	2	2	positive	1002187.0	0.9978177725314736
375	NS_vRNA	97	647	2	2	2	positive	1002187.0	1.9956355450629473
376	NS_vRNA	98	825	1	2	2	positive	1002187.0	0.9978177725314736
377	NS_vRNA	99	122	2	2	2	positive	1002187.0	1.9956355450629473
378	NS_vRNA	102	745	1	2	2	positive	1002187.0	0.9978177725314736
379	NS_vRNA	102	786	1	2	2	positive	1002187.0	0.9978177725314736
380	NS_vRNA	108	826	7	2	2	positive	1002187.0	6.984724407720315
381	NS_vRNA	126	150	1	2	2	positive	1002187.0	0.9978177725314736
382	NS_vRNA	133	657	4	2	2	positive	1002187.0	3.9912710901258945
383	NS_vRNA	134	739	2	2	2	positive	1002187.0	1.9956355450629473
384	NS_vRNA	139	659	1	2	2	positive	1002187.0	0.9978177725314736
385	NS_vRNA	144	656	1	2	2	positive	1002187.0	0.9978177725314736
386	NS_vRNA	148	806	2	2	2	positive	1002187.0	1.9956355450629473
387	NS_vRNA	149	841	1	2	2	positive	1002187.0	0.9978177725314736
388	NS_vRNA	150	593	5	2	2	positive	1002187.0	4.989088862657368
389	NS_vRNA	150	678	1	2	2	positive	1002187.0	0.9978177725314736
390	NS_vRNA	150	734	1	2	2	positive	1002187.0	0.9978177725314736
391	NS_vRNA	151	334	3	2	2	positive	1002187.0	2.9934533175944207
392	NS_vRNA	153	691	2	2	2	positive	1002187.0	1.9956355450629473
393	NS_vRNA	154	660	1	2	2	positive	1002187.0	0.9978177725314736
394	NS_vRNA	155	228	2	2	2	positive	1002187.0	1.9956355450629473
395	NS_vRNA	155	717	1	2	2	positive	1002187.0	0.9978177725314736
396	NS_vRNA	155	773	1	2	2	positive	1002187.0	0.9978177725314736
397	NS_vRNA	157	729	3	2	2	positive	1002187.0	2.9934533175944207
398	NS_vRNA	159	169	1	2	2	positive	1002187.0	0.9978177725314736
399	NS_vRNA	159	200	5	2	2	positive	1002187.0	4.989088862657368
400	NS_vRNA	160	221	1	2	2	positive	1002187.0	0.9978177725314736
401	NS_vRNA	161	662	1	2	2	positive	1002187.0	0.9978177725314736
402	NS_vRNA	164	616	1	2	2	positive	1002187.0	0.9978177725314736
403	NS_vRNA	164	767	11	2	2	positive	1002187.0	10.975995497846212
404	NS_vRNA	165	672	2	2	2	positive	1002187.0	1.9956355450629473
405	NS_vRNA	165	743	1	2	2	positive	1002187.0	0.9978177725314736
406	NS_vRNA	166	782	2	2	2	positive	1002187.0	1.9956355450629473
407	NS_vRNA	168	740	1	2	2	positive	1002187.0	0.9978177725314736
408	NS_vRNA	169	736	5	2	2	positive	1002187.0	4.989088862657368
409	NS_vRNA	170	197	1	2	2	positive	1002187.0	0.9978177725314736
410	NS_vRNA	171	634	1	2	2	positive	1002187.0	0.9978177725314736
411	NS_vRNA	173	729	1	2	2	positive	1002187.0	0.9978177725314736
412	NS_vRNA	173	822	5	2	2	positive	1002187.0	4.989088862657368
413	NS_vRNA	176	787	1	2	2	positive	1002187.0	0.9978177725314736
414	NS_vRNA	177	615	1	2	2	positive	1002187.0	0.9978177725314736
415	NS_vRNA	182	294	1	2	2	positive	1002187.0	0.9978177725314736
416	NS_vRNA	184	799	1	2	2	positive	1002187.0	0.9978177725314736
417	NS_vRNA	186	658	2	2	2	positive	1002187.0	1.9956355450629473
418	NS_vRNA	190	752	1	2	2	positive	1002187.0	0.9978177725314736
419	NS_vRNA	193	213	1	2	2	positive	1002187.0	0.9978177725314736
420	NS_vRNA	193	840	3	2	2	positive	1002187.0	2.9934533175944207
421	NS_vRNA	196	238	1	2	2	positive	1002187.0	0.9978177725314736
422	NS_vRNA	196	716	1	2	2	positive	1002187.0	0.9978177725314736
423	NS_vRNA	199	319	1	2	2	positive	1002187.0	0.9978177725314736
424	NS_vRNA	199	636	2	2	2	positive	1002187.0	1.9956355450629473
425	NS_vRNA	199	788	1	2	2	positive	1002187.0	0.9978177725314736
426	NS_vRNA	199	826	1	2	2	positive	1002187.0	0.9978177725314736
427	NS_vRNA	200	715	1	2	2	positive	1002187.0	0.9978177725314736
428	NS_vRNA	201	716	1	2	2	positive	1002187.0	0.9978177725314736
429	NS_vRNA	202	685	10	2	2	positive	1002187.0	9.978177725314737
430	NS_vRNA	202	714	1	2	2	positive	1002187.0	0.9978177725314736
431	NS_vRNA	204	721	1	2	2	positive	1002187.0	0.9978177725314736
432	NS_vRNA	206	554	4	2	2	positive	1002187.0	3.9912710901258945
433	NS_vRNA	207	634	1	2	2	positive	1002187.0	0.9978177725314736
434	NS_vRNA	208	258	1	2	2	positive	1002187.0	0.9978177725314736
435	NS_vRNA	208	742	1	2	2	positive	1002187.0	0.9978177725314736
436	NS_vRNA	208	773	1	2	2	positive	1002187.0	0.9978177725314736
437	NS_vRNA	209	737	1	2	2	positive	1002187.0	0.9978177725314736
438	NS_vRNA	212	734	2	2	2	positive	1002187.0	1.9956355450629473
439	NS_vRNA	213	541	1	2	2	positive	1002187.0	0.9978177725314736
440	NS_vRNA	214	612	1	2	2	positive	1002187.0	0.9978177725314736
441	NS_vRNA	216	263	1	2	2	positive	1002187.0	0.9978177725314736
442	NS_vRNA	217	780	1	2	2	positive	1002187.0	0.9978177725314736
443	NS_vRNA	219	743	1	2	2	positive	1002187.0	0.9978177725314736
444	NS_vRNA	219	801	6	2	2	positive	1002187.0	5.986906635188841
445	NS_vRNA	220	674	1	2	2	positive	1002187.0	0.9978177725314736
446	NS_vRNA	221	547	1	2	2	positive	1002187.0	0.9978177725314736
447	NS_vRNA	222	538	1	2	2	positive	1002187.0	0.9978177725314736
448	NS_vRNA	222	616	2	2	2	positive	1002187.0	1.9956355450629473
449	NS_vRNA	222	681	1	2	2	positive	1002187.0	0.9978177725314736
450	NS_vRNA	222	718	1	2	2	positive	1002187.0	0.9978177725314736
451	NS_vRNA	223	576	1	2	2	positive	1002187.0	0.9978177725314736
452	NS_vRNA	223	695	6	2	2	positive	1002187.0	5.986906635188841
453	NS_vRNA	223	703	6	2	2	positive	1002187.0	5.986906635188841
454	NS_vRNA	223	725	2	2	2	positive	1002187.0	1.9956355450629473
455	NS_vRNA	225	781	12	2	2	positive	1002187.0	11.973813270377683
456	NS_vRNA	227	733	1	2	2	positive	1002187.0	0.9978177725314736
457	NS_vRNA	229	732	1	2	2	positive	1002187.0	0.9978177725314736
458	NS_vRNA	230	538	1	2	2	positive	1002187.0	0.9978177725314736
459	NS_vRNA	230	780	1	2	2	positive	1002187.0	0.9978177725314736
460	NS_vRNA	230	781	1	2	2	positive	1002187.0	0.9978177725314736
461	NS_vRNA	232	638	1	2	2	positive	1002187.0	0.9978177725314736
462	NS_vRNA	233	592	1	2	2	positive	1002187.0	0.9978177725314736
463	NS_vRNA	233	665	3	2	2	positive	1002187.0	2.9934533175944207
464	NS_vRNA	237	631	3	2	2	positive	1002187.0	2.9934533175944207
465	NS_vRNA	237	747	1	2	2	positive	1002187.0	0.9978177725314736
466	NS_vRNA	238	782	2	2	2	positive	1002187.0	1.9956355450629473
467	NS_vRNA	240	545	2	2	2	positive	1002187.0	1.9956355450629473
468	NS_vRNA	242	724	1	2	2	positive	1002187.0	0.9978177725314736
469	NS_vRNA	243	550	2	2	2	positive	1002187.0	1.9956355450629473
470	NS_vRNA	244	683	2	2	2	positive	1002187.0	1.9956355450629473
471	NS_vRNA	245	719	1	2	2	positive	1002187.0	0.9978177725314736
472	NS_vRNA	246	657	3	2	2	positive	1002187.0	2.9934533175944207
473	NS_vRNA	246	705	2	2	2	positive	1002187.0	1.9956355450629473
474	NS_vRNA	247	675	3	2	2	positive	1002187.0	2.9934533175944207
475	NS_vRNA	248	538	1	2	2	positive	1002187.0	0.9978177725314736
476	NS_vRNA	250	310	1	2	2	positive	1002187.0	0.9978177725314736
477	NS_vRNA	255	554	1	2	2	positive	1002187.0	0.9978177725314736
478	NS_vRNA	255	638	2	2	2	positive	1002187.0	1.9956355450629473
479	NS_vRNA	256	781	1	2	2	positive	1002187.0	0.9978177725314736
480	NS_vRNA	259	624	1	2	2	positive	1002187.0	0.9978177725314736
481	NS_vRNA	262	544	3	2	2	positive	1002187.0	2.9934533175944207
482	NS_vRNA	262	677	2	2	2	positive	1002187.0	1.9956355450629473
483	NS_vRNA	262	730	13	2	2	positive	1002187.0	12.971631042909157
484	NS_vRNA	262	736	1	2	2	positive	1002187.0	0.9978177725314736
485	NS_vRNA	268	605	1	2	2	positive	1002187.0	0.9978177725314736
486	NS_vRNA	268	617	1	2	2	positive	1002187.0	0.9978177725314736
487	NS_vRNA	269	743	1	2	2	positive	1002187.0	0.9978177725314736
488	NS_vRNA	270	526	1	2	2	positive	1002187.0	0.9978177725314736
489	NS_vRNA	272	303	1	2	2	positive	1002187.0	0.9978177725314736
490	NS_vRNA	272	594	1	2	2	positive	1002187.0	0.9978177725314736
491	NS_vRNA	272	674	1	2	2	positive	1002187.0	0.9978177725314736
492	NS_vRNA	278	300	1	2	2	positive	1002187.0	0.9978177725314736
493	NS_vRNA	281	309	18	2	2	positive	1002187.0	17.960719905566528
494	NS_vRNA	281	363	1	2	2	positive	1002187.0	0.9978177725314736
495	NS_vRNA	281	478	1	2	2	positive	1002187.0	0.9978177725314736
496	NS_vRNA	282	649	1	2	2	positive	1002187.0	0.9978177725314736
497	NS_vRNA	282	675	1	2	2	positive	1002187.0	0.9978177725314736
498	NS_vRNA	284	311	4	2	2	positive	1002187.0	3.9912710901258945
499	NS_vRNA	284	521	1	2	2	positive	1002187.0	0.9978177725314736
500	NS_vRNA	285	666	1	2	2	positive	1002187.0	0.9978177725314736
501	NS_vRNA	286	653	1	2	2	positive	1002187.0	0.9978177725314736
502	NS_vRNA	287	715	3	2	2	positive	1002187.0	2.9934533175944207
503	NS_vRNA	288	594	3	2	2	positive	1002187.0	2.9934533175944207
504	NS_vRNA	288	615	1	2	2	positive	1002187.0	0.9978177725314736
505	NS_vRNA	289	725	1	2	2	positive	1002187.0	0.9978177725314736
506	NS_vRNA	292	479	3	2	2	positive	1002187.0	2.9934533175944207
507	NS_vRNA	292	661	3	2	2	positive	1002187.0	2.9934533175944207
508	NS_vRNA	293	719	1	2	2	positive	1002187.0	0.9978177725314736
509	NS_vRNA	294	700	1	2	2	positive	1002187.0	0.9978177725314736
510	NS_vRNA	296	390	1	2	2	positive	1002187.0	0.9978177725314736
511	NS_vRNA	299	737	1	2	2	positive	1002187.0	0.9978177725314736
512	NS_vRNA	300	510	3	2	2	positive	1002187.0	2.9934533175944207
513	NS_vRNA	300	565	2	2	2	positive	1002187.0	1.9956355450629473
514	NS_vRNA	301	597	1	2	2	positive	1002187.0	0.9978177725314736
515	NS_vRNA	307	496	1	2	2	positive	1002187.0	0.9978177725314736
516	NS_vRNA	308	342	3	2	2	positive	1002187.0	2.9934533175944207
517	NS_vRNA	308	466	1	2	2	positive	1002187.0	0.9978177725314736
518	NS_vRNA	309	544	1	2	2	positive	1002187.0	0.9978177725314736
519	NS_vRNA	309	617	26	2	2	positive	1002187.0	25.943262085818315
520	NS_vRNA	309	652	1	2	2	positive	1002187.0	0.9978177725314736
521	NS_vRNA	311	478	2	2	2	positive	1002187.0	1.9956355450629473
522	NS_vRNA	314	643	1	2	2	positive	1002187.0	0.9978177725314736
523	NS_vRNA	321	355	1	2	2	positive	1002187.0	0.9978177725314736
524	NS_vRNA	321	489	1	2	2	positive	1002187.0	0.9978177725314736
525	NS_vRNA	321	592	1	2	2	positive	1002187.0	0.9978177725314736
526	NS_vRNA	322	448	3	2	2	positive	1002187.0	2.9934533175944207
527	NS_vRNA	323	607	1	2	2	positive	1002187.0	0.9978177725314736
528	NS_vRNA	330	564	2	2	2	positive	1002187.0	1.9956355450629473
529	NS_vRNA	333	397	1	2	2	positive	1002187.0	0.9978177725314736
530	NS_vRNA	336	470	1	2	2	positive	1002187.0	0.9978177725314736
531	NS_vRNA	336	538	5	2	2	positive	1002187.0	4.989088862657368
532	NS_vRNA	338	504	1	2	2	positive	1002187.0	0.9978177725314736
533	NS_vRNA	339	390	2	2	2	positive	1002187.0	1.9956355450629473
534	NS_vRNA	339	454	1	2	2	positive	1002187.0	0.9978177725314736
535	NS_vRNA	341	812	1	2	2	positive	1002187.0	0.9978177725314736
536	NS_vRNA	342	390	1	2	2	positive	1002187.0	0.9978177725314736
537	NS_vRNA	343	525	1	2	2	positive	1002187.0	0.9978177725314736
538	NS_vRNA	343	531	1	2	2	positive	1002187.0	0.9978177725314736
539	NS_vRNA	346	404	1	2	2	positive	1002187.0	0.9978177725314736
540	NS_vRNA	346	849	1	2	2	positive	1002187.0	0.9978177725314736
541	NS_vRNA	349	412	1	2	2	positive	1002187.0	0.9978177725314736
542	NS_vRNA	349	501	2	2	2	positive	1002187.0	1.9956355450629473
543	NS_vRNA	350	428	1	2	2	positive	1002187.0	0.9978177725314736
544	NS_vRNA	351	419	1	2	2	positive	1002187.0	0.9978177725314736
545	NS_vRNA	351	625	1	2	2	positive	1002187.0	0.9978177725314736
546	NS_vRNA	355	613	2	2	2	positive	1002187.0	1.9956355450629473
547	NS_vRNA	356	687	1	2	2	positive	1002187.0	0.9978177725314736
548	NS_vRNA	357	530	2	2	2	positive	1002187.0	1.9956355450629473
549	NS_vRNA	365	479	1	2	2	positive	1002187.0	0.9978177725314736
550	NS_vRNA	365	515	1	2	2	positive	1002187.0	0.9978177725314736
551	NS_vRNA	365	825	1	2	2	positive	1002187.0	0.9978177725314736
552	NS_vRNA	367	467	1	2	2	positive	1002187.0	0.9978177725314736
553	NS_vRNA	370	396	1	2	2	positive	1002187.0	0.9978177725314736
554	NS_vRNA	373	531	1	2	2	positive	1002187.0	0.9978177725314736
555	NS_vRNA	380	557	1	2	2	positive	1002187.0	0.9978177725314736
556	NS_vRNA	385	396	1	2	2	positive	1002187.0	0.9978177725314736
557	NS_vRNA	385	540	1	2	2	positive	1002187.0	0.9978177725314736
558	NS_vRNA	385	636	2	2	2	positive	1002187.0	1.9956355450629473
559	NS_vRNA	389	416	1	2	2	positive	1002187.0	0.9978177725314736
560	NS_vRNA	396	542	7	2	2	positive	1002187.0	6.984724407720315
561	NS_vRNA	398	463	1	2	2	positive	1002187.0	0.9978177725314736
562	NS_vRNA	408	643	1	2	2	positive	1002187.0	0.9978177725314736
563	NS_vRNA	409	524	1	2	2	positive	1002187.0	0.9978177725314736
564	NS_vRNA	414	430	1	2	2	positive	1002187.0	0.9978177725314736
565	NS_vRNA	415	585	5	2	2	positive	1002187.0	4.989088862657368
566	NS_vRNA	417	491	1	2	2	positive	1002187.0	0.9978177725314736
567	NS_vRNA	417	840	2	2	2	positive	1002187.0	1.9956355450629473
568	NS_vRNA	420	476	1	2	2	positive	1002187.0	0.9978177725314736
569	NS_vRNA	422	448	2	2	2	positive	1002187.0	1.9956355450629473
570	NS_vRNA	428	437	1	2	2	positive	1002187.0	0.9978177725314736
571	NS_vRNA	429	561	3	2	2	positive	1002187.0	2.9934533175944207
572	NS_vRNA	432	479	2	2	2	positive	1002187.0	1.9956355450629473
573	NS_vRNA	434	452	1	2	2	positive	1002187.0	0.9978177725314736
574	NS_vRNA	439	460	1	2	2	positive	1002187.0	0.9978177725314736
575	NS_vRNA	443	495	1	2	2	positive	1002187.0	0.9978177725314736
576	NS_vRNA	443	624	1	2	2	positive	1002187.0	0.9978177725314736
577	NS_vRNA	446	501	1	2	2	positive	1002187.0	0.9978177725314736
578	NS_vRNA	457	499	1	2	2	positive	1002187.0	0.9978177725314736
579	NS_vRNA	465	840	3	2	2	positive	1002187.0	2.9934533175944207
580	NS_vRNA	472	481	1	2	2	positive	1002187.0	0.9978177725314736
581	NS_vRNA	477	614	1	2	2	positive	1002187.0	0.9978177725314736
582	NS_vRNA	479	559	1	2	2	positive	1002187.0	0.9978177725314736
583	NS_vRNA	503	539	3	2	2	positive	1002187.0	2.9934533175944207
584	NS_vRNA	503	554	3	2	2	positive	1002187.0	2.9934533175944207
585	NS_vRNA	503	563	1	2	2	positive	1002187.0	0.9978177725314736
586	NS_vRNA	505	545	1	2	2	positive	1002187.0	0.9978177725314736
587	NS_vRNA	507	524	2	2	2	positive	1002187.0	1.9956355450629473
588	NS_vRNA	510	553	3	2	2	positive	1002187.0	2.9934533175944207
589	NS_vRNA	523	535	1	2	2	positive	1002187.0	0.9978177725314736
590	NS_vRNA	534	615	1	2	2	positive	1002187.0	0.9978177725314736
591	NS_vRNA	549	614	1	2	2	positive	1002187.0	0.9978177725314736
592	NS_vRNA	556	626	1	2	2	positive	1002187.0	0.9978177725314736
593	NS_vRNA	564	594	1	2	2	positive	1002187.0	0.9978177725314736
594	NS_vRNA	564	854	3	2	2	positive	1002187.0	2.9934533175944207
595	NS_vRNA	574	614	2	2	2	positive	1002187.0	1.9956355450629473
596	NS_vRNA	580	636	1	2	2	positive	1002187.0	0.9978177725314736
597	NS_vRNA	582	624	2	2	2	positive	1002187.0	1.9956355450629473
598	NS_vRNA	585	721	1	2	2	positive	1002187.0	0.9978177725314736
599	NS_vRNA	592	651	3	2	2	positive	1002187.0	2.9934533175944207
600	NS_vRNA	593	636	1	2	2	positive	1002187.0	0.9978177725314736
601	NS_vRNA	596	635	1	2	2	positive	1002187.0	0.9978177725314736
602	NS_vRNA	597	648	1	2	2	positive	1002187.0	0.9978177725314736
603	NS_vRNA	612	634	1	2	2	positive	1002187.0	0.9978177725314736
604	NS_vRNA	613	636	1	2	2	positive	1002187.0	0.9978177725314736
605	NS_vRNA	615	650	2	2	2	positive	1002187.0	1.9956355450629473
606	NS_vRNA	634	663	1	2	2	positive	1002187.0	0.9978177725314736
607	NS_vRNA	635	648	1	2	2	positive	1002187.0	0.9978177725314736
608	NS_vRNA	635	667	3	2	2	positive	1002187.0	2.9934533175944207
609	NS_vRNA	635	669	1	2	2	positive	1002187.0	0.9978177725314736
610	NS_vRNA	637	674	2	2	2	positive	1002187.0	1.9956355450629473
611	NS_vRNA	647	675	1	2	2	positive	1002187.0	0.9978177725314736
612	NS_vRNA	647	689	2	2	2	positive	1002187.0	1.9956355450629473
613	NS_vRNA	648	704	1	2	2	positive	1002187.0	0.9978177725314736
614	NS_vRNA	648	724	7	2	2	positive	1002187.0	6.984724407720315
615	NS_vRNA	650	677	2	2	2	positive	1002187.0	1.9956355450629473
616	NS_vRNA	651	684	3	2	2	positive	1002187.0	2.9934533175944207
617	NS_vRNA	654	704	1	2	2	positive	1002187.0	0.9978177725314736
618	NS_vRNA	655	690	3	2	2	positive	1002187.0	2.9934533175944207
619	NS_vRNA	656	714	1	2	2	positive	1002187.0	0.9978177725314736
620	NS_vRNA	656	837	1	2	2	positive	1002187.0	0.9978177725314736
621	NS_vRNA	657	712	2	2	2	positive	1002187.0	1.9956355450629473
622	NS_vRNA	658	677	1	2	2	positive	1002187.0	0.9978177725314736
623	NS_vRNA	660	807	1	2	2	positive	1002187.0	0.9978177725314736
624	NS_vRNA	661	683	2	2	2	positive	1002187.0	1.9956355450629473
625	NS_vRNA	664	832	2	2	2	positive	1002187.0	1.9956355450629473
626	NS_vRNA	683	729	1	2	2	positive	1002187.0	0.9978177725314736
627	NS_vRNA	683	807	1	2	2	positive	1002187.0	0.9978177725314736
628	NS_vRNA	685	800	1	2	2	positive	1002187.0	0.9978177725314736
629	NS_vRNA	686	712	1	2	2	positive	1002187.0	0.9978177725314736
630	NS_vRNA	687	698	1	2	2	positive	1002187.0	0.9978177725314736
631	NS_vRNA	689	712	2	2	2	positive	1002187.0	1.9956355450629473
632	NS_vRNA	691	838	1	2	2	positive	1002187.0	0.9978177725314736
633	NS_vRNA	700	731	1	2	2	positive	1002187.0	0.9978177725314736
634	NS_vRNA	703	728	1	2	2	positive	1002187.0	0.9978177725314736
635	NS_vRNA	703	809	3	2	2	positive	1002187.0	2.9934533175944207
636	NS_vRNA	711	832	3	2	2	positive	1002187.0	2.9934533175944207
637	NS_vRNA	714	784	1	2	2	positive	1002187.0	0.9978177725314736
638	NS_vRNA	714	831	2	2	2	positive	1002187.0	1.9956355450629473
639	NS_vRNA	719	759	1	2	2	positive	1002187.0	0.9978177725314736
640	NS_vRNA	719	777	1	2	2	positive	1002187.0	0.9978177725314736
641	NS_vRNA	720	788	1	2	2	positive	1002187.0	0.9978177725314736
642	NS_vRNA	722	785	1	2	2	positive	1002187.0	0.9978177725314736
643	NS_vRNA	730	770	1	2	2	positive	1002187.0	0.9978177725314736
644	NS_vRNA	730	806	2	2	2	positive	1002187.0	1.9956355450629473
645	NS_vRNA	736	747	1	2	2	positive	1002187.0	0.9978177725314736
646	NS_vRNA	737	758	2	2	2	positive	1002187.0	1.9956355450629473
647	NS_vRNA	737	821	1	2	2	positive	1002187.0	0.9978177725314736
648	NS_vRNA	739	757	1	2	2	positive	1002187.0	0.9978177725314736
649	NS_vRNA	739	765	1	2	2	positive	1002187.0	0.9978177725314736
650	NS_vRNA	741	759	1	2	2	positive	1002187.0	0.9978177725314736
651	NS_vRNA	742	853	1	2	2	positive	1002187.0	0.9978177725314736
652	NS_vRNA	745	824	5	2	2	positive	1002187.0	4.989088862657368
653	NS_vRNA	746	785	7	2	2	positive	1002187.0	6.984724407720315
654	NS_vRNA	750	792	3	2	2	positive	1002187.0	2.9934533175944207
655	NS_vRNA	753	823	1	2	2	positive	1002187.0	0.9978177725314736
656	NS_vRNA	757	783	1	2	2	positive	1002187.0	0.9978177725314736
657	NS_vRNA	758	782	1	2	2	positive	1002187.0	0.9978177725314736
658	NS_vRNA	768	790	3	2	2	positive	1002187.0	2.9934533175944207
659	NS_vRNA	770	782	1	2	2	positive	1002187.0	0.9978177725314736
660	NS_vRNA	770	806	1	2	2	positive	1002187.0	0.9978177725314736
661	NS_vRNA	771	801	6	2	2	positive	1002187.0	5.986906635188841
662	NS_vRNA	772	788	1	2	2	positive	1002187.0	0.9978177725314736
663	NS_vRNA	772	818	1	2	2	positive	1002187.0	0.9978177725314736
664	NS_vRNA	773	807	4	2	2	positive	1002187.0	3.9912710901258945
665	NS_vRNA	773	817	2	2	2	positive	1002187.0	1.9956355450629473
666	NS_vRNA	774	820	5	2	2	positive	1002187.0	4.989088862657368
667	NS_vRNA	776	806	3	2	2	positive	1002187.0	2.9934533175944207
668	NS_vRNA	777	807	2	2	2	positive	1002187.0	1.9956355450629473
669	NS_vRNA	783	824	1	2	2	positive	1002187.0	0.9978177725314736
670	NS_vRNA	785	823	3	2	2	positive	1002187.0	2.9934533175944207
671	NS_vRNA	786	828	1	2	2	positive	1002187.0	0.9978177725314736
672	NS_vRNA	792	823	3	2	2	positive	1002187.0	2.9934533175944207
673	NS_vRNA	795	841	1	2	2	positive	1002187.0	0.9978177725314736
674	NS_vRNA	797	823	1	2	2	positive	1002187.0	0.9978177725314736
675	NS_vRNA	806	841	5	2	2	positive	1002187.0	4.989088862657368
676	NS_vRNA	809	823	1	2	2	positive	1002187.0	0.9978177725314736
677	NS_vRNA	812	826	1	2	2	positive	1002187.0	0.9978177725314736
678	NS_vRNA	812	829	1	2	2	positive	1002187.0	0.9978177725314736
679	NS_vRNA	821	860	2	2	2	positive	1002187.0	1.9956355450629473
680	NS_vRNA	827	843	1	2	2	positive	1002187.0	0.9978177725314736
681	NS_vRNA	307	816	2	2	2	negative	836758.0	2.390177327255909
682	NS_vRNA	230	614	1	2	2	negative	836758.0	1.1950886636279545
683	NS_vRNA	182	798	4	2	2	negative	836758.0	4.780354654511818
684	NS_vRNA	337	800	7	2	2	negative	836758.0	8.365620645395682
685	NS_vRNA	572	849	6	2	2	negative	836758.0	7.170531981767727
686	NS_vRNA	347	574	1	2	2	negative	836758.0	1.1950886636279545
687	NS_vRNA	307	645	1	2	2	negative	836758.0	1.1950886636279545
688	NS_vRNA	67	98	1	2	2	negative	836758.0	1.1950886636279545
689	NS_vRNA	73	715	1	2	2	negative	836758.0	1.1950886636279545
690	NS_vRNA	84	753	1	2	2	negative	836758.0	1.1950886636279545
691	NS_vRNA	86	831	1	2	2	negative	836758.0	1.1950886636279545
692	NS_vRNA	91	720	1	2	2	negative	836758.0	1.1950886636279545
693	NS_vRNA	114	467	1	2	2	negative	836758.0	1.1950886636279545
694	NS_vRNA	123	667	1	2	2	negative	836758.0	1.1950886636279545
695	NS_vRNA	125	545	1	2	2	negative	836758.0	1.1950886636279545
696	NS_vRNA	126	826	1	2	2	negative	836758.0	1.1950886636279545
697	NS_vRNA	132	736	2	2	2	negative	836758.0	2.390177327255909
698	NS_vRNA	135	729	3	2	2	negative	836758.0	3.5852659908838636
699	NS_vRNA	137	684	2	2	2	negative	836758.0	2.390177327255909
700	NS_vRNA	137	727	1	2	2	negative	836758.0	1.1950886636279545
701	NS_vRNA	141	172	1	2	2	negative	836758.0	1.1950886636279545
702	NS_vRNA	143	711	1	2	2	negative	836758.0	1.1950886636279545
703	NS_vRNA	159	219	1	2	2	negative	836758.0	1.1950886636279545
704	NS_vRNA	159	675	1	2	2	negative	836758.0	1.1950886636279545
705	NS_vRNA	159	753	1	2	2	negative	836758.0	1.1950886636279545
706	NS_vRNA	161	790	1	2	2	negative	836758.0	1.1950886636279545
707	NS_vRNA	164	748	1	2	2	negative	836758.0	1.1950886636279545
708	NS_vRNA	164	785	3	2	2	negative	836758.0	3.5852659908838636
709	NS_vRNA	165	504	1	2	2	negative	836758.0	1.1950886636279545
710	NS_vRNA	165	650	1	2	2	negative	836758.0	1.1950886636279545
711	NS_vRNA	165	677	1	2	2	negative	836758.0	1.1950886636279545
712	NS_vRNA	165	702	1	2	2	negative	836758.0	1.1950886636279545
713	NS_vRNA	165	806	1	2	2	negative	836758.0	1.1950886636279545
714	NS_vRNA	166	738	1	2	2	negative	836758.0	1.1950886636279545
715	NS_vRNA	168	672	1	2	2	negative	836758.0	1.1950886636279545
716	NS_vRNA	168	717	1	2	2	negative	836758.0	1.1950886636279545
717	NS_vRNA	169	209	1	2	2	negative	836758.0	1.1950886636279545
718	NS_vRNA	170	714	4	2	2	negative	836758.0	4.780354654511818
719	NS_vRNA	170	753	1	2	2	negative	836758.0	1.1950886636279545
720	NS_vRNA	171	741	1	2	2	negative	836758.0	1.1950886636279545
721	NS_vRNA	173	804	1	2	2	negative	836758.0	1.1950886636279545
722	NS_vRNA	175	690	1	2	2	negative	836758.0	1.1950886636279545
723	NS_vRNA	181	215	1	2	2	negative	836758.0	1.1950886636279545
724	NS_vRNA	183	771	2	2	2	negative	836758.0	2.390177327255909
725	NS_vRNA	186	608	2	2	2	negative	836758.0	2.390177327255909
726	NS_vRNA	186	702	2	2	2	negative	836758.0	2.390177327255909
727	NS_vRNA	187	480	1	2	2	negative	836758.0	1.1950886636279545
728	NS_vRNA	187	686	1	2	2	negative	836758.0	1.1950886636279545
729	NS_vRNA	188	706	1	2	2	negative	836758.0	1.1950886636279545
730	NS_vRNA	192	524	3	2	2	negative	836758.0	3.5852659908838636
731	NS_vRNA	193	638	2	2	2	negative	836758.0	2.390177327255909
732	NS_vRNA	193	678	1	2	2	negative	836758.0	1.1950886636279545
733	NS_vRNA	195	690	1	2	2	negative	836758.0	1.1950886636279545
734	NS_vRNA	195	751	1	2	2	negative	836758.0	1.1950886636279545
735	NS_vRNA	195	767	1	2	2	negative	836758.0	1.1950886636279545
736	NS_vRNA	196	614	1	2	2	negative	836758.0	1.1950886636279545
737	NS_vRNA	197	545	2	2	2	negative	836758.0	2.390177327255909
738	NS_vRNA	198	239	1	2	2	negative	836758.0	1.1950886636279545
739	NS_vRNA	199	231	1	2	2	negative	836758.0	1.1950886636279545
740	NS_vRNA	199	597	4	2	2	negative	836758.0	4.780354654511818
741	NS_vRNA	199	598	1	2	2	negative	836758.0	1.1950886636279545
742	NS_vRNA	199	747	1	2	2	negative	836758.0	1.1950886636279545
743	NS_vRNA	202	635	1	2	2	negative	836758.0	1.1950886636279545
744	NS_vRNA	202	739	2	2	2	negative	836758.0	2.390177327255909
745	NS_vRNA	206	804	2	2	2	negative	836758.0	2.390177327255909
746	NS_vRNA	207	726	1	2	2	negative	836758.0	1.1950886636279545
747	NS_vRNA	208	576	1	2	2	negative	836758.0	1.1950886636279545
748	NS_vRNA	208	615	2	2	2	negative	836758.0	2.390177327255909
749	NS_vRNA	209	616	1	2	2	negative	836758.0	1.1950886636279545
750	NS_vRNA	210	720	1	2	2	negative	836758.0	1.1950886636279545
751	NS_vRNA	210	771	1	2	2	negative	836758.0	1.1950886636279545
752	NS_vRNA	213	541	2	2	2	negative	836758.0	2.390177327255909
753	NS_vRNA	213	683	1	2	2	negative	836758.0	1.1950886636279545
754	NS_vRNA	214	425	1	2	2	negative	836758.0	1.1950886636279545
755	NS_vRNA	216	596	2	2	2	negative	836758.0	2.390177327255909
756	NS_vRNA	216	770	1	2	2	negative	836758.0	1.1950886636279545
757	NS_vRNA	217	650	1	2	2	negative	836758.0	1.1950886636279545
758	NS_vRNA	217	704	1	2	2	negative	836758.0	1.1950886636279545
759	NS_vRNA	220	495	1	2	2	negative	836758.0	1.1950886636279545
760	NS_vRNA	222	682	1	2	2	negative	836758.0	1.1950886636279545
761	NS_vRNA	222	803	2	2	2	negative	836758.0	2.390177327255909
762	NS_vRNA	223	691	1	2	2	negative	836758.0	1.1950886636279545
763	NS_vRNA	223	695	1	2	2	negative	836758.0	1.1950886636279545
764	NS_vRNA	225	298	1	2	2	negative	836758.0	1.1950886636279545
765	NS_vRNA	225	706	1	2	2	negative	836758.0	1.1950886636279545
766	NS_vRNA	225	769	2	2	2	negative	836758.0	2.390177327255909
767	NS_vRNA	230	248	1	2	2	negative	836758.0	1.1950886636279545
768	NS_vRNA	230	509	2	2	2	negative	836758.0	2.390177327255909
769	NS_vRNA	230	527	1	2	2	negative	836758.0	1.1950886636279545
770	NS_vRNA	230	656	1	2	2	negative	836758.0	1.1950886636279545
771	NS_vRNA	230	685	1	2	2	negative	836758.0	1.1950886636279545
772	NS_vRNA	231	679	1	2	2	negative	836758.0	1.1950886636279545
773	NS_vRNA	233	665	2	2	2	negative	836758.0	2.390177327255909
774	NS_vRNA	237	423	1	2	2	negative	836758.0	1.1950886636279545
775	NS_vRNA	238	768	3	2	2	negative	836758.0	3.5852659908838636
776	NS_vRNA	243	605	1	2	2	negative	836758.0	1.1950886636279545
777	NS_vRNA	243	694	2	2	2	negative	836758.0	2.390177327255909
778	NS_vRNA	245	685	1	2	2	negative	836758.0	1.1950886636279545
779	NS_vRNA	246	806	1	2	2	negative	836758.0	1.1950886636279545
780	NS_vRNA	248	669	1	2	2	negative	836758.0	1.1950886636279545
781	NS_vRNA	249	579	1	2	2	negative	836758.0	1.1950886636279545
782	NS_vRNA	250	296	1	2	2	negative	836758.0	1.1950886636279545
783	NS_vRNA	252	546	2	2	2	negative	836758.0	2.390177327255909
784	NS_vRNA	252	690	2	2	2	negative	836758.0	2.390177327255909
785	NS_vRNA	255	773	1	2	2	negative	836758.0	1.1950886636279545
786	NS_vRNA	256	611	3	2	2	negative	836758.0	3.5852659908838636
787	NS_vRNA	258	705	2	2	2	negative	836758.0	2.390177327255909
788	NS_vRNA	261	751	1	2	2	negative	836758.0	1.1950886636279545
789	NS_vRNA	262	730	3	2	2	negative	836758.0	3.5852659908838636
790	NS_vRNA	264	534	1	2	2	negative	836758.0	1.1950886636279545
791	NS_vRNA	264	740	1	2	2	negative	836758.0	1.1950886636279545
792	NS_vRNA	269	831	2	2	2	negative	836758.0	2.390177327255909
793	NS_vRNA	271	536	1	2	2	negative	836758.0	1.1950886636279545
794	NS_vRNA	272	767	1	2	2	negative	836758.0	1.1950886636279545
795	NS_vRNA	273	503	1	2	2	negative	836758.0	1.1950886636279545
796	NS_vRNA	275	551	1	2	2	negative	836758.0	1.1950886636279545
797	NS_vRNA	278	407	1	2	2	negative	836758.0	1.1950886636279545
798	NS_vRNA	278	463	4	2	2	negative	836758.0	4.780354654511818
799	NS_vRNA	281	636	5	2	2	negative	836758.0	5.975443318139773
800	NS_vRNA	282	397	1	2	2	negative	836758.0	1.1950886636279545
801	NS_vRNA	283	296	1	2	2	negative	836758.0	1.1950886636279545
802	NS_vRNA	283	652	1	2	2	negative	836758.0	1.1950886636279545
803	NS_vRNA	283	762	4	2	2	negative	836758.0	4.780354654511818
804	NS_vRNA	284	610	3	2	2	negative	836758.0	3.5852659908838636
805	NS_vRNA	284	657	1	2	2	negative	836758.0	1.1950886636279545
806	NS_vRNA	287	715	2	2	2	negative	836758.0	2.390177327255909
807	NS_vRNA	288	720	3	2	2	negative	836758.0	3.5852659908838636
808	NS_vRNA	289	713	7	2	2	negative	836758.0	8.365620645395682
809	NS_vRNA	292	599	1	2	2	negative	836758.0	1.1950886636279545
810	NS_vRNA	295	608	1	2	2	negative	836758.0	1.1950886636279545
811	NS_vRNA	295	786	6	2	2	negative	836758.0	7.170531981767727
812	NS_vRNA	296	638	4	2	2	negative	836758.0	4.780354654511818
813	NS_vRNA	297	467	3	2	2	negative	836758.0	3.5852659908838636
814	NS_vRNA	297	636	1	2	2	negative	836758.0	1.1950886636279545
815	NS_vRNA	304	652	1	2	2	negative	836758.0	1.1950886636279545
816	NS_vRNA	305	830	1	2	2	negative	836758.0	1.1950886636279545
817	NS_vRNA	306	562	3	2	2	negative	836758.0	3.5852659908838636
818	NS_vRNA	306	616	1	2	2	negative	836758.0	1.1950886636279545
819	NS_vRNA	309	361	1	2	2	negative	836758.0	1.1950886636279545
820	NS_vRNA	309	652	1	2	2	negative	836758.0	1.1950886636279545
821	NS_vRNA	310	636	1	2	2	negative	836758.0	1.1950886636279545
822	NS_vRNA	311	534	1	2	2	negative	836758.0	1.1950886636279545
823	NS_vRNA	322	357	2	2	2	negative	836758.0	2.390177327255909
824	NS_vRNA	323	780	1	2	2	negative	836758.0	1.1950886636279545
825	NS_vRNA	329	544	1	2	2	negative	836758.0	1.1950886636279545
826	NS_vRNA	337	465	1	2	2	negative	836758.0	1.1950886636279545
827	NS_vRNA	337	562	2	2	2	negative	836758.0	2.390177327255909
828	NS_vRNA	339	358	2	2	2	negative	836758.0	2.390177327255909
829	NS_vRNA	348	616	1	2	2	negative	836758.0	1.1950886636279545
830	NS_vRNA	350	791	1	2	2	negative	836758.0	1.1950886636279545
831	NS_vRNA	351	409	2	2	2	negative	836758.0	2.390177327255909
832	NS_vRNA	354	524	1	2	2	negative	836758.0	1.1950886636279545
833	NS_vRNA	354	735	1	2	2	negative	836758.0	1.1950886636279545
834	NS_vRNA	354	837	1	2	2	negative	836758.0	1.1950886636279545
835	NS_vRNA	357	682	1	2	2	negative	836758.0	1.1950886636279545
836	NS_vRNA	358	810	1	2	2	negative	836758.0	1.1950886636279545
837	NS_vRNA	359	596	2	2	2	negative	836758.0	2.390177327255909
838	NS_vRNA	360	482	2	2	2	negative	836758.0	2.390177327255909
839	NS_vRNA	365	536	1	2	2	negative	836758.0	1.1950886636279545
840	NS_vRNA	366	507	1	2	2	negative	836758.0	1.1950886636279545
841	NS_vRNA	367	518	1	2	2	negative	836758.0	1.1950886636279545
842	NS_vRNA	367	552	2	2	2	negative	836758.0	2.390177327255909
843	NS_vRNA	379	397	3	2	2	negative	836758.0	3.5852659908838636
844	NS_vRNA	382	397	1	2	2	negative	836758.0	1.1950886636279545
845	NS_vRNA	386	493	1	2	2	negative	836758.0	1.1950886636279545
846	NS_vRNA	388	448	1	2	2	negative	836758.0	1.1950886636279545
847	NS_vRNA	397	426	1	2	2	negative	836758.0	1.1950886636279545
848	NS_vRNA	401	545	1	2	2	negative	836758.0	1.1950886636279545
849	NS_vRNA	412	572	1	2	2	negative	836758.0	1.1950886636279545
850	NS_vRNA	415	448	2	2	2	negative	836758.0	2.390177327255909
851	NS_vRNA	421	521	1	2	2	negative	836758.0	1.1950886636279545
852	NS_vRNA	426	556	1	2	2	negative	836758.0	1.1950886636279545
853	NS_vRNA	427	466	2	2	2	negative	836758.0	2.390177327255909
854	NS_vRNA	433	449	1	2	2	negative	836758.0	1.1950886636279545
855	NS_vRNA	440	473	1	2	2	negative	836758.0	1.1950886636279545
856	NS_vRNA	457	499	1	2	2	negative	836758.0	1.1950886636279545
857	NS_vRNA	470	523	1	2	2	negative	836758.0	1.1950886636279545
858	NS_vRNA	478	518	1	2	2	negative	836758.0	1.1950886636279545
859	NS_vRNA	478	727	1	2	2	negative	836758.0	1.1950886636279545
860	NS_vRNA	506	517	1	2	2	negative	836758.0	1.1950886636279545
861	NS_vRNA	569	594	1	2	2	negative	836758.0	1.1950886636279545
862	NS_vRNA	574	606	1	2	2	negative	836758.0	1.1950886636279545
863	NS_vRNA	589	615	1	2	2	negative	836758.0	1.1950886636279545
864	NS_vRNA	595	609	1	2	2	negative	836758.0	1.1950886636279545
865	NS_vRNA	596	614	1	2	2	negative	836758.0	1.1950886636279545
866	NS_vRNA	596	635	1	2	2	negative	836758.0	1.1950886636279545
867	NS_vRNA	599	630	1	2	2	negative	836758.0	1.1950886636279545
868	NS_vRNA	599	636	1	2	2	negative	836758.0	1.1950886636279545
869	NS_vRNA	600	635	1	2	2	negative	836758.0	1.1950886636279545
870	NS_vRNA	606	636	2	2	2	negative	836758.0	2.390177327255909
871	NS_vRNA	615	654	2	2	2	negative	836758.0	2.390177327255909
872	NS_vRNA	616	654	1	2	2	negative	836758.0	1.1950886636279545
873	NS_vRNA	617	637	1	2	2	negative	836758.0	1.1950886636279545
874	NS_vRNA	634	653	1	2	2	negative	836758.0	1.1950886636279545
875	NS_vRNA	634	655	2	2	2	negative	836758.0	2.390177327255909
876	NS_vRNA	635	663	2	2	2	negative	836758.0	2.390177327255909
877	NS_vRNA	659	705	2	2	2	negative	836758.0	2.390177327255909
878	NS_vRNA	659	803	1	2	2	negative	836758.0	1.1950886636279545
879	NS_vRNA	671	686	1	2	2	negative	836758.0	1.1950886636279545
880	NS_vRNA	695	744	2	2	2	negative	836758.0	2.390177327255909
881	NS_vRNA	702	748	1	2	2	negative	836758.0	1.1950886636279545
882	NS_vRNA	716	737	2	2	2	negative	836758.0	2.390177327255909
883	NS_vRNA	720	764	1	2	2	negative	836758.0	1.1950886636279545
884	NS_vRNA	726	753	1	2	2	negative	836758.0	1.1950886636279545
885	NS_vRNA	730	806	2	2	2	negative	836758.0	2.390177327255909
886	NS_vRNA	736	786	1	2	2	negative	836758.0	1.1950886636279545
887	NS_vRNA	737	779	1	2	2	negative	836758.0	1.1950886636279545
888	NS_vRNA	752	796	3	2	2	negative	836758.0	3.5852659908838636
889	NS_vRNA	769	817	1	2	2	negative	836758.0	1.1950886636279545
890	NS_vRNA	769	827	1	2	2	negative	836758.0	1.1950886636279545
891	NS_vRNA	788	826	1	2	2	negative	836758.0	1.1950886636279545
892	NS_vRNA	792	823	1	2	2	negative	836758.0	1.1950886636279545
893	NS_vRNA	802	852	1	2	2	negative	836758.0	1.1950886636279545
894	NS_vRNA	356	648	1	2	1	negative	958246.0	1.0435733621637868
895	NS_vRNA	230	614	4	2	1	negative	958246.0	4.174293448655147
896	NS_vRNA	182	798	3	2	1	negative	958246.0	3.13072008649136
897	NS_vRNA	337	800	12	2	1	negative	958246.0	12.52288034596544
898	NS_vRNA	572	849	4	2	1	negative	958246.0	4.174293448655147
899	NS_vRNA	347	574	2	2	1	negative	958246.0	2.0871467243275736
900	NS_vRNA	365	838	5	2	1	negative	958246.0	5.217866810818934
901	NS_vRNA	307	645	6	2	1	negative	958246.0	6.26144017298272
902	NS_vRNA	103	738	1	2	1	negative	958246.0	1.0435733621637868
903	NS_vRNA	113	636	1	2	1	negative	958246.0	1.0435733621637868
904	NS_vRNA	118	696	3	2	1	negative	958246.0	3.13072008649136
905	NS_vRNA	132	653	1	2	1	negative	958246.0	1.0435733621637868
906	NS_vRNA	134	626	1	2	1	negative	958246.0	1.0435733621637868
907	NS_vRNA	135	676	1	2	1	negative	958246.0	1.0435733621637868
908	NS_vRNA	135	694	1	2	1	negative	958246.0	1.0435733621637868
909	NS_vRNA	136	629	1	2	1	negative	958246.0	1.0435733621637868
910	NS_vRNA	136	706	1	2	1	negative	958246.0	1.0435733621637868
911	NS_vRNA	143	737	1	2	1	negative	958246.0	1.0435733621637868
912	NS_vRNA	149	803	4	2	1	negative	958246.0	4.174293448655147
913	NS_vRNA	151	748	2	2	1	negative	958246.0	2.0871467243275736
914	NS_vRNA	152	692	1	2	1	negative	958246.0	1.0435733621637868
915	NS_vRNA	156	634	1	2	1	negative	958246.0	1.0435733621637868
916	NS_vRNA	159	636	2	2	1	negative	958246.0	2.0871467243275736
917	NS_vRNA	159	716	1	2	1	negative	958246.0	1.0435733621637868
918	NS_vRNA	159	740	1	2	1	negative	958246.0	1.0435733621637868
919	NS_vRNA	159	843	1	2	1	negative	958246.0	1.0435733621637868
920	NS_vRNA	160	703	6	2	1	negative	958246.0	6.26144017298272
921	NS_vRNA	165	736	1	2	1	negative	958246.0	1.0435733621637868
922	NS_vRNA	165	780	4	2	1	negative	958246.0	4.174293448655147
923	NS_vRNA	167	713	1	2	1	negative	958246.0	1.0435733621637868
924	NS_vRNA	168	714	1	2	1	negative	958246.0	1.0435733621637868
925	NS_vRNA	169	678	1	2	1	negative	958246.0	1.0435733621637868
926	NS_vRNA	170	704	1	2	1	negative	958246.0	1.0435733621637868
927	NS_vRNA	178	664	3	2	1	negative	958246.0	3.13072008649136
928	NS_vRNA	178	718	2	2	1	negative	958246.0	2.0871467243275736
929	NS_vRNA	182	526	1	2	1	negative	958246.0	1.0435733621637868
930	NS_vRNA	186	469	2	2	1	negative	958246.0	2.0871467243275736
931	NS_vRNA	187	699	1	2	1	negative	958246.0	1.0435733621637868
932	NS_vRNA	188	615	1	2	1	negative	958246.0	1.0435733621637868
933	NS_vRNA	190	702	1	2	1	negative	958246.0	1.0435733621637868
934	NS_vRNA	193	214	1	2	1	negative	958246.0	1.0435733621637868
935	NS_vRNA	193	840	3	2	1	negative	958246.0	3.13072008649136
936	NS_vRNA	199	772	2	2	1	negative	958246.0	2.0871467243275736
937	NS_vRNA	201	358	1	2	1	negative	958246.0	1.0435733621637868
938	NS_vRNA	201	747	2	2	1	negative	958246.0	2.0871467243275736
939	NS_vRNA	202	739	2	2	1	negative	958246.0	2.0871467243275736
940	NS_vRNA	209	773	1	2	1	negative	958246.0	1.0435733621637868
941	NS_vRNA	210	736	9	2	1	negative	958246.0	9.392160259474082
942	NS_vRNA	210	741	1	2	1	negative	958246.0	1.0435733621637868
943	NS_vRNA	212	676	2	2	1	negative	958246.0	2.0871467243275736
944	NS_vRNA	214	781	1	2	1	negative	958246.0	1.0435733621637868
945	NS_vRNA	215	523	1	2	1	negative	958246.0	1.0435733621637868
946	NS_vRNA	215	696	1	2	1	negative	958246.0	1.0435733621637868
947	NS_vRNA	216	579	2	2	1	negative	958246.0	2.0871467243275736
948	NS_vRNA	217	772	8	2	1	negative	958246.0	8.348586897310295
949	NS_vRNA	219	801	6	2	1	negative	958246.0	6.26144017298272
950	NS_vRNA	220	720	1	2	1	negative	958246.0	1.0435733621637868
951	NS_vRNA	221	604	1	2	1	negative	958246.0	1.0435733621637868
952	NS_vRNA	222	587	1	2	1	negative	958246.0	1.0435733621637868
953	NS_vRNA	223	675	1	2	1	negative	958246.0	1.0435733621637868
954	NS_vRNA	223	682	1	2	1	negative	958246.0	1.0435733621637868
955	NS_vRNA	224	615	1	2	1	negative	958246.0	1.0435733621637868
956	NS_vRNA	225	655	2	2	1	negative	958246.0	2.0871467243275736
957	NS_vRNA	227	565	1	2	1	negative	958246.0	1.0435733621637868
958	NS_vRNA	229	790	2	2	1	negative	958246.0	2.0871467243275736
959	NS_vRNA	230	618	2	2	1	negative	958246.0	2.0871467243275736
960	NS_vRNA	230	652	3	2	1	negative	958246.0	3.13072008649136
961	NS_vRNA	230	659	7	2	1	negative	958246.0	7.305013535146507
962	NS_vRNA	230	708	2	2	1	negative	958246.0	2.0871467243275736
963	NS_vRNA	230	729	1	2	1	negative	958246.0	1.0435733621637868
964	NS_vRNA	231	618	1	2	1	negative	958246.0	1.0435733621637868
965	NS_vRNA	238	608	1	2	1	negative	958246.0	1.0435733621637868
966	NS_vRNA	241	523	1	2	1	negative	958246.0	1.0435733621637868
967	NS_vRNA	241	659	1	2	1	negative	958246.0	1.0435733621637868
968	NS_vRNA	244	662	1	2	1	negative	958246.0	1.0435733621637868
969	NS_vRNA	246	537	1	2	1	negative	958246.0	1.0435733621637868
970	NS_vRNA	247	717	2	2	1	negative	958246.0	2.0871467243275736
971	NS_vRNA	247	738	4	2	1	negative	958246.0	4.174293448655147
972	NS_vRNA	249	673	1	2	1	negative	958246.0	1.0435733621637868
973	NS_vRNA	257	719	1	2	1	negative	958246.0	1.0435733621637868
974	NS_vRNA	259	728	2	2	1	negative	958246.0	2.0871467243275736
975	NS_vRNA	261	716	1	2	1	negative	958246.0	1.0435733621637868
976	NS_vRNA	262	536	1	2	1	negative	958246.0	1.0435733621637868
977	NS_vRNA	263	738	1	2	1	negative	958246.0	1.0435733621637868
978	NS_vRNA	267	643	1	2	1	negative	958246.0	1.0435733621637868
979	NS_vRNA	267	730	1	2	1	negative	958246.0	1.0435733621637868
980	NS_vRNA	268	293	1	2	1	negative	958246.0	1.0435733621637868
981	NS_vRNA	268	721	1	2	1	negative	958246.0	1.0435733621637868
982	NS_vRNA	269	596	1	2	1	negative	958246.0	1.0435733621637868
983	NS_vRNA	270	336	1	2	1	negative	958246.0	1.0435733621637868
984	NS_vRNA	272	614	3	2	1	negative	958246.0	3.13072008649136
985	NS_vRNA	275	284	1	2	1	negative	958246.0	1.0435733621637868
986	NS_vRNA	275	617	1	2	1	negative	958246.0	1.0435733621637868
987	NS_vRNA	277	309	1	2	1	negative	958246.0	1.0435733621637868
988	NS_vRNA	277	702	2	2	1	negative	958246.0	2.0871467243275736
989	NS_vRNA	278	478	1	2	1	negative	958246.0	1.0435733621637868
990	NS_vRNA	279	655	1	2	1	negative	958246.0	1.0435733621637868
991	NS_vRNA	280	772	1	2	1	negative	958246.0	1.0435733621637868
992	NS_vRNA	281	446	1	2	1	negative	958246.0	1.0435733621637868
993	NS_vRNA	281	634	3	2	1	negative	958246.0	3.13072008649136
994	NS_vRNA	282	307	1	2	1	negative	958246.0	1.0435733621637868
995	NS_vRNA	282	555	1	2	1	negative	958246.0	1.0435733621637868
996	NS_vRNA	282	713	2	2	1	negative	958246.0	2.0871467243275736
997	NS_vRNA	284	705	3	2	1	negative	958246.0	3.13072008649136
998	NS_vRNA	285	655	1	2	1	negative	958246.0	1.0435733621637868
999	NS_vRNA	287	310	1	2	1	negative	958246.0	1.0435733621637868
1000	NS_vRNA	287	659	1	2	1	negative	958246.0	1.0435733621637868
1001	NS_vRNA	287	715	3	2	1	negative	958246.0	3.13072008649136
1002	NS_vRNA	292	687	2	2	1	negative	958246.0	2.0871467243275736
1003	NS_vRNA	292	772	1	2	1	negative	958246.0	1.0435733621637868
1004	NS_vRNA	293	719	3	2	1	negative	958246.0	3.13072008649136
1005	NS_vRNA	299	605	3	2	1	negative	958246.0	3.13072008649136
1006	NS_vRNA	300	366	1	2	1	negative	958246.0	1.0435733621637868
1007	NS_vRNA	302	538	1	2	1	negative	958246.0	1.0435733621637868
1008	NS_vRNA	303	653	1	2	1	negative	958246.0	1.0435733621637868
1009	NS_vRNA	305	624	1	2	1	negative	958246.0	1.0435733621637868
1010	NS_vRNA	305	804	1	2	1	negative	958246.0	1.0435733621637868
1011	NS_vRNA	309	652	2	2	1	negative	958246.0	2.0871467243275736
1012	NS_vRNA	310	647	1	2	1	negative	958246.0	1.0435733621637868
1013	NS_vRNA	310	779	1	2	1	negative	958246.0	1.0435733621637868
1014	NS_vRNA	312	661	1	2	1	negative	958246.0	1.0435733621637868
1015	NS_vRNA	312	741	1	2	1	negative	958246.0	1.0435733621637868
1016	NS_vRNA	313	737	1	2	1	negative	958246.0	1.0435733621637868
1017	NS_vRNA	321	349	1	2	1	negative	958246.0	1.0435733621637868
1018	NS_vRNA	321	649	2	2	1	negative	958246.0	2.0871467243275736
1019	NS_vRNA	322	817	1	2	1	negative	958246.0	1.0435733621637868
1020	NS_vRNA	337	785	4	2	1	negative	958246.0	4.174293448655147
1021	NS_vRNA	338	366	1	2	1	negative	958246.0	1.0435733621637868
1022	NS_vRNA	341	635	1	2	1	negative	958246.0	1.0435733621637868
1023	NS_vRNA	341	654	1	2	1	negative	958246.0	1.0435733621637868
1024	NS_vRNA	343	602	1	2	1	negative	958246.0	1.0435733621637868
1025	NS_vRNA	348	417	2	2	1	negative	958246.0	2.0871467243275736
1026	NS_vRNA	351	409	3	2	1	negative	958246.0	3.13072008649136
1027	NS_vRNA	351	673	2	2	1	negative	958246.0	2.0871467243275736
1028	NS_vRNA	352	660	2	2	1	negative	958246.0	2.0871467243275736
1029	NS_vRNA	353	556	1	2	1	negative	958246.0	1.0435733621637868
1030	NS_vRNA	354	605	1	2	1	negative	958246.0	1.0435733621637868
1031	NS_vRNA	355	508	1	2	1	negative	958246.0	1.0435733621637868
1032	NS_vRNA	358	447	1	2	1	negative	958246.0	1.0435733621637868
1033	NS_vRNA	358	466	3	2	1	negative	958246.0	3.13072008649136
1034	NS_vRNA	369	427	1	2	1	negative	958246.0	1.0435733621637868
1035	NS_vRNA	396	503	1	2	1	negative	958246.0	1.0435733621637868
1036	NS_vRNA	399	436	2	2	1	negative	958246.0	2.0871467243275736
1037	NS_vRNA	399	716	1	2	1	negative	958246.0	1.0435733621637868
1038	NS_vRNA	408	499	1	2	1	negative	958246.0	1.0435733621637868
1039	NS_vRNA	416	615	1	2	1	negative	958246.0	1.0435733621637868
1040	NS_vRNA	417	453	1	2	1	negative	958246.0	1.0435733621637868
1041	NS_vRNA	429	561	2	2	1	negative	958246.0	2.0871467243275736
1042	NS_vRNA	430	450	1	2	1	negative	958246.0	1.0435733621637868
1043	NS_vRNA	445	465	2	2	1	negative	958246.0	2.0871467243275736
1044	NS_vRNA	452	498	1	2	1	negative	958246.0	1.0435733621637868
1045	NS_vRNA	457	492	1	2	1	negative	958246.0	1.0435733621637868
1046	NS_vRNA	463	489	1	2	1	negative	958246.0	1.0435733621637868
1047	NS_vRNA	468	556	1	2	1	negative	958246.0	1.0435733621637868
1048	NS_vRNA	478	545	4	2	1	negative	958246.0	4.174293448655147
1049	NS_vRNA	500	523	2	2	1	negative	958246.0	2.0871467243275736
1050	NS_vRNA	503	542	2	2	1	negative	958246.0	2.0871467243275736
1051	NS_vRNA	522	538	2	2	1	negative	958246.0	2.0871467243275736
1052	NS_vRNA	533	608	1	2	1	negative	958246.0	1.0435733621637868
1053	NS_vRNA	536	584	2	2	1	negative	958246.0	2.0871467243275736
1054	NS_vRNA	538	561	1	2	1	negative	958246.0	1.0435733621637868
1055	NS_vRNA	541	799	2	2	1	negative	958246.0	2.0871467243275736
1056	NS_vRNA	550	626	1	2	1	negative	958246.0	1.0435733621637868
1057	NS_vRNA	564	854	1	2	1	negative	958246.0	1.0435733621637868
1058	NS_vRNA	593	618	1	2	1	negative	958246.0	1.0435733621637868
1059	NS_vRNA	597	635	1	2	1	negative	958246.0	1.0435733621637868
1060	NS_vRNA	606	635	2	2	1	negative	958246.0	2.0871467243275736
1061	NS_vRNA	610	659	1	2	1	negative	958246.0	1.0435733621637868
1062	NS_vRNA	613	806	1	2	1	negative	958246.0	1.0435733621637868
1063	NS_vRNA	614	638	1	2	1	negative	958246.0	1.0435733621637868
1064	NS_vRNA	615	634	1	2	1	negative	958246.0	1.0435733621637868
1065	NS_vRNA	615	651	1	2	1	negative	958246.0	1.0435733621637868
1066	NS_vRNA	616	645	2	2	1	negative	958246.0	2.0871467243275736
1067	NS_vRNA	622	651	1	2	1	negative	958246.0	1.0435733621637868
1068	NS_vRNA	633	658	1	2	1	negative	958246.0	1.0435733621637868
1069	NS_vRNA	634	658	1	2	1	negative	958246.0	1.0435733621637868
1070	NS_vRNA	636	695	1	2	1	negative	958246.0	1.0435733621637868
1071	NS_vRNA	646	681	1	2	1	negative	958246.0	1.0435733621637868
1072	NS_vRNA	647	693	1	2	1	negative	958246.0	1.0435733621637868
1073	NS_vRNA	651	715	2	2	1	negative	958246.0	2.0871467243275736
1074	NS_vRNA	657	701	2	2	1	negative	958246.0	2.0871467243275736
1075	NS_vRNA	658	684	1	2	1	negative	958246.0	1.0435733621637868
1076	NS_vRNA	658	713	2	2	1	negative	958246.0	2.0871467243275736
1077	NS_vRNA	675	765	2	2	1	negative	958246.0	2.0871467243275736
1078	NS_vRNA	685	820	2	2	1	negative	958246.0	2.0871467243275736
1079	NS_vRNA	686	712	1	2	1	negative	958246.0	1.0435733621637868
1080	NS_vRNA	686	715	2	2	1	negative	958246.0	2.0871467243275736
1081	NS_vRNA	686	720	1	2	1	negative	958246.0	1.0435733621637868
1082	NS_vRNA	686	838	2	2	1	negative	958246.0	2.0871467243275736
1083	NS_vRNA	699	739	1	2	1	negative	958246.0	1.0435733621637868
1084	NS_vRNA	703	752	2	2	1	negative	958246.0	2.0871467243275736
1085	NS_vRNA	703	808	1	2	1	negative	958246.0	1.0435733621637868
1086	NS_vRNA	705	734	2	2	1	negative	958246.0	2.0871467243275736
1087	NS_vRNA	706	739	1	2	1	negative	958246.0	1.0435733621637868
1088	NS_vRNA	715	806	1	2	1	negative	958246.0	1.0435733621637868
1089	NS_vRNA	721	743	1	2	1	negative	958246.0	1.0435733621637868
1090	NS_vRNA	731	790	1	2	1	negative	958246.0	1.0435733621637868
1091	NS_vRNA	737	770	2	2	1	negative	958246.0	2.0871467243275736
1092	NS_vRNA	745	825	1	2	1	negative	958246.0	1.0435733621637868
1093	NS_vRNA	746	796	2	2	1	negative	958246.0	2.0871467243275736
1094	NS_vRNA	747	773	1	2	1	negative	958246.0	1.0435733621637868
1095	NS_vRNA	758	804	1	2	1	negative	958246.0	1.0435733621637868
1096	NS_vRNA	770	804	1	2	1	negative	958246.0	1.0435733621637868
1097	NS_vRNA	770	807	1	2	1	negative	958246.0	1.0435733621637868
1098	NS_vRNA	772	780	1	2	1	negative	958246.0	1.0435733621637868
1099	NS_vRNA	773	812	1	2	1	negative	958246.0	1.0435733621637868
1100	NS_vRNA	773	852	1	2	1	negative	958246.0	1.0435733621637868
1101	NS_vRNA	779	822	1	2	1	negative	958246.0	1.0435733621637868
1102	NS_vRNA	780	808	2	2	1	negative	958246.0	2.0871467243275736
1103	NS_vRNA	801	829	1	2	1	negative	958246.0	1.0435733621637868
1104	NS_vRNA	806	840	1	2	1	negative	958246.0	1.0435733621637868
1105	NS_vRNA	823	851	1	2	1	negative	958246.0	1.0435733621637868
1106	NS_vRNA	823	858	1	2	1	negative	958246.0	1.0435733621637868
1107	NS_vRNA	572	849	23	1	3	positive	949301.0	24.228353283099878
1108	NS_vRNA	309	513	2	1	3	positive	949301.0	2.1068133289652073
1109	NS_vRNA	182	798	2	1	3	positive	949301.0	2.1068133289652073
1110	NS_vRNA	337	800	8	1	3	positive	949301.0	8.42725331586083
1111	NS_vRNA	556	626	3	1	3	positive	949301.0	3.1602199934478103
1112	NS_vRNA	365	838	2	1	3	positive	949301.0	2.1068133289652073
1113	NS_vRNA	307	645	1	1	3	positive	949301.0	1.0534066644826037
1114	NS_vRNA	56	617	1	1	3	positive	949301.0	1.0534066644826037
1115	NS_vRNA	67	616	1	1	3	positive	949301.0	1.0534066644826037
1116	NS_vRNA	70	682	6	1	3	positive	949301.0	6.320439986895621
1117	NS_vRNA	106	651	1	1	3	positive	949301.0	1.0534066644826037
1118	NS_vRNA	113	146	1	1	3	positive	949301.0	1.0534066644826037
1119	NS_vRNA	113	689	1	1	3	positive	949301.0	1.0534066644826037
1120	NS_vRNA	120	636	1	1	3	positive	949301.0	1.0534066644826037
1121	NS_vRNA	135	479	1	1	3	positive	949301.0	1.0534066644826037
1122	NS_vRNA	137	720	4	1	3	positive	949301.0	4.213626657930415
1123	NS_vRNA	152	168	1	1	3	positive	949301.0	1.0534066644826037
1124	NS_vRNA	153	749	1	1	3	positive	949301.0	1.0534066644826037
1125	NS_vRNA	154	702	25	1	3	positive	949301.0	26.335166612065088
1126	NS_vRNA	159	681	1	1	3	positive	949301.0	1.0534066644826037
1127	NS_vRNA	159	721	4	1	3	positive	949301.0	4.213626657930415
1128	NS_vRNA	159	770	6	1	3	positive	949301.0	6.320439986895621
1129	NS_vRNA	160	652	1	1	3	positive	949301.0	1.0534066644826037
1130	NS_vRNA	162	704	1	1	3	positive	949301.0	1.0534066644826037
1131	NS_vRNA	163	709	1	1	3	positive	949301.0	1.0534066644826037
1132	NS_vRNA	164	785	1	1	3	positive	949301.0	1.0534066644826037
1133	NS_vRNA	165	694	1	1	3	positive	949301.0	1.0534066644826037
1134	NS_vRNA	167	415	1	1	3	positive	949301.0	1.0534066644826037
1135	NS_vRNA	168	756	2	1	3	positive	949301.0	2.1068133289652073
1136	NS_vRNA	177	191	1	1	3	positive	949301.0	1.0534066644826037
1137	NS_vRNA	180	665	1	1	3	positive	949301.0	1.0534066644826037
1138	NS_vRNA	181	722	2	1	3	positive	949301.0	2.1068133289652073
1139	NS_vRNA	183	721	1	1	3	positive	949301.0	1.0534066644826037
1140	NS_vRNA	186	744	1	1	3	positive	949301.0	1.0534066644826037
1141	NS_vRNA	186	751	1	1	3	positive	949301.0	1.0534066644826037
1142	NS_vRNA	187	201	1	1	3	positive	949301.0	1.0534066644826037
1143	NS_vRNA	187	683	3	1	3	positive	949301.0	3.1602199934478103
1144	NS_vRNA	187	686	1	1	3	positive	949301.0	1.0534066644826037
1145	NS_vRNA	196	823	1	1	3	positive	949301.0	1.0534066644826037
1146	NS_vRNA	199	636	1	1	3	positive	949301.0	1.0534066644826037
1147	NS_vRNA	199	652	21	1	3	positive	949301.0	22.121539954134676
1148	NS_vRNA	199	765	1	1	3	positive	949301.0	1.0534066644826037
1149	NS_vRNA	200	824	1	1	3	positive	949301.0	1.0534066644826037
1150	NS_vRNA	201	773	5	1	3	positive	949301.0	5.267033322413018
1151	NS_vRNA	202	737	3	1	3	positive	949301.0	3.1602199934478103
1152	NS_vRNA	208	689	3	1	3	positive	949301.0	3.1602199934478103
1153	NS_vRNA	208	771	5	1	3	positive	949301.0	5.267033322413018
1154	NS_vRNA	212	226	3	1	3	positive	949301.0	3.1602199934478103
1155	NS_vRNA	213	719	1	1	3	positive	949301.0	1.0534066644826037
1156	NS_vRNA	213	725	2	1	3	positive	949301.0	2.1068133289652073
1157	NS_vRNA	214	714	1	1	3	positive	949301.0	1.0534066644826037
1158	NS_vRNA	214	747	1	1	3	positive	949301.0	1.0534066644826037
1159	NS_vRNA	215	531	1	1	3	positive	949301.0	1.0534066644826037
1160	NS_vRNA	215	664	2	1	3	positive	949301.0	2.1068133289652073
1161	NS_vRNA	215	712	9	1	3	positive	949301.0	9.48065998034343
1162	NS_vRNA	216	674	19	1	3	positive	949301.0	20.014726625169466
1163	NS_vRNA	216	678	3	1	3	positive	949301.0	3.1602199934478103
1164	NS_vRNA	217	644	2	1	3	positive	949301.0	2.1068133289652073
1165	NS_vRNA	218	602	3	1	3	positive	949301.0	3.1602199934478103
1166	NS_vRNA	219	675	1	1	3	positive	949301.0	1.0534066644826037
1167	NS_vRNA	219	774	1	1	3	positive	949301.0	1.0534066644826037
1168	NS_vRNA	221	553	1	1	3	positive	949301.0	1.0534066644826037
1169	NS_vRNA	221	602	1	1	3	positive	949301.0	1.0534066644826037
1170	NS_vRNA	222	674	1	1	3	positive	949301.0	1.0534066644826037
1171	NS_vRNA	222	681	2	1	3	positive	949301.0	2.1068133289652073
1172	NS_vRNA	225	661	1	1	3	positive	949301.0	1.0534066644826037
1173	NS_vRNA	230	263	1	1	3	positive	949301.0	1.0534066644826037
1174	NS_vRNA	230	668	1	1	3	positive	949301.0	1.0534066644826037
1175	NS_vRNA	230	790	1	1	3	positive	949301.0	1.0534066644826037
1176	NS_vRNA	231	615	1	1	3	positive	949301.0	1.0534066644826037
1177	NS_vRNA	233	636	1	1	3	positive	949301.0	1.0534066644826037
1178	NS_vRNA	233	666	1	1	3	positive	949301.0	1.0534066644826037
1179	NS_vRNA	234	635	1	1	3	positive	949301.0	1.0534066644826037
1180	NS_vRNA	238	556	1	1	3	positive	949301.0	1.0534066644826037
1181	NS_vRNA	238	741	1	1	3	positive	949301.0	1.0534066644826037
1182	NS_vRNA	240	650	5	1	3	positive	949301.0	5.267033322413018
1183	NS_vRNA	242	514	1	1	3	positive	949301.0	1.0534066644826037
1184	NS_vRNA	243	733	1	1	3	positive	949301.0	1.0534066644826037
1185	NS_vRNA	244	534	1	1	3	positive	949301.0	1.0534066644826037
1186	NS_vRNA	244	619	2	1	3	positive	949301.0	2.1068133289652073
1187	NS_vRNA	246	283	2	1	3	positive	949301.0	2.1068133289652073
1188	NS_vRNA	246	537	1	1	3	positive	949301.0	1.0534066644826037
1189	NS_vRNA	246	700	1	1	3	positive	949301.0	1.0534066644826037
1190	NS_vRNA	252	538	1	1	3	positive	949301.0	1.0534066644826037
1191	NS_vRNA	253	544	2	1	3	positive	949301.0	2.1068133289652073
1192	NS_vRNA	257	666	1	1	3	positive	949301.0	1.0534066644826037
1193	NS_vRNA	260	746	18	1	3	positive	949301.0	18.96131996068686
1194	NS_vRNA	261	554	5	1	3	positive	949301.0	5.267033322413018
1195	NS_vRNA	261	710	2	1	3	positive	949301.0	2.1068133289652073
1196	NS_vRNA	262	673	1	1	3	positive	949301.0	1.0534066644826037
1197	NS_vRNA	262	694	2	1	3	positive	949301.0	2.1068133289652073
1198	NS_vRNA	262	725	4	1	3	positive	949301.0	4.213626657930415
1199	NS_vRNA	263	651	1	1	3	positive	949301.0	1.0534066644826037
1200	NS_vRNA	263	742	7	1	3	positive	949301.0	7.373846651378225
1201	NS_vRNA	264	752	1	1	3	positive	949301.0	1.0534066644826037
1202	NS_vRNA	268	283	3	1	3	positive	949301.0	3.1602199934478103
1203	NS_vRNA	270	706	1	1	3	positive	949301.0	1.0534066644826037
1204	NS_vRNA	275	366	1	1	3	positive	949301.0	1.0534066644826037
1205	NS_vRNA	275	425	1	1	3	positive	949301.0	1.0534066644826037
1206	NS_vRNA	278	293	1	1	3	positive	949301.0	1.0534066644826037
1207	NS_vRNA	278	770	1	1	3	positive	949301.0	1.0534066644826037
1208	NS_vRNA	278	779	14	1	3	positive	949301.0	14.74769330275645
1209	NS_vRNA	281	556	1	1	3	positive	949301.0	1.0534066644826037
1210	NS_vRNA	282	787	2	1	3	positive	949301.0	2.1068133289652073
1211	NS_vRNA	283	637	2	1	3	positive	949301.0	2.1068133289652073
1212	NS_vRNA	284	824	1	1	3	positive	949301.0	1.0534066644826037
1213	NS_vRNA	287	682	1	1	3	positive	949301.0	1.0534066644826037
1214	NS_vRNA	288	593	1	1	3	positive	949301.0	1.0534066644826037
1215	NS_vRNA	288	647	1	1	3	positive	949301.0	1.0534066644826037
1216	NS_vRNA	288	701	1	1	3	positive	949301.0	1.0534066644826037
1217	NS_vRNA	289	461	1	1	3	positive	949301.0	1.0534066644826037
1218	NS_vRNA	292	674	1	1	3	positive	949301.0	1.0534066644826037
1219	NS_vRNA	292	715	1	1	3	positive	949301.0	1.0534066644826037
1220	NS_vRNA	294	700	3	1	3	positive	949301.0	3.1602199934478103
1221	NS_vRNA	294	788	3	1	3	positive	949301.0	3.1602199934478103
1222	NS_vRNA	295	579	3	1	3	positive	949301.0	3.1602199934478103
1223	NS_vRNA	296	722	1	1	3	positive	949301.0	1.0534066644826037
1224	NS_vRNA	297	364	1	1	3	positive	949301.0	1.0534066644826037
1225	NS_vRNA	297	418	1	1	3	positive	949301.0	1.0534066644826037
1226	NS_vRNA	297	545	1	1	3	positive	949301.0	1.0534066644826037
1227	NS_vRNA	298	507	1	1	3	positive	949301.0	1.0534066644826037
1228	NS_vRNA	299	615	1	1	3	positive	949301.0	1.0534066644826037
1229	NS_vRNA	300	356	1	1	3	positive	949301.0	1.0534066644826037
1230	NS_vRNA	302	634	1	1	3	positive	949301.0	1.0534066644826037
1231	NS_vRNA	302	703	1	1	3	positive	949301.0	1.0534066644826037
1232	NS_vRNA	302	721	1	1	3	positive	949301.0	1.0534066644826037
1233	NS_vRNA	304	635	1	1	3	positive	949301.0	1.0534066644826037
1234	NS_vRNA	306	686	1	1	3	positive	949301.0	1.0534066644826037
1235	NS_vRNA	309	466	1	1	3	positive	949301.0	1.0534066644826037
1236	NS_vRNA	309	804	1	1	3	positive	949301.0	1.0534066644826037
1237	NS_vRNA	310	415	1	1	3	positive	949301.0	1.0534066644826037
1238	NS_vRNA	310	617	2	1	3	positive	949301.0	2.1068133289652073
1239	NS_vRNA	311	649	2	1	3	positive	949301.0	2.1068133289652073
1240	NS_vRNA	318	384	2	1	3	positive	949301.0	2.1068133289652073
1241	NS_vRNA	318	751	1	1	3	positive	949301.0	1.0534066644826037
1242	NS_vRNA	319	594	2	1	3	positive	949301.0	2.1068133289652073
1243	NS_vRNA	320	782	1	1	3	positive	949301.0	1.0534066644826037
1244	NS_vRNA	321	427	1	1	3	positive	949301.0	1.0534066644826037
1245	NS_vRNA	321	609	1	1	3	positive	949301.0	1.0534066644826037
1246	NS_vRNA	321	674	11	1	3	positive	949301.0	11.58747330930864
1247	NS_vRNA	322	414	3	1	3	positive	949301.0	3.1602199934478103
1248	NS_vRNA	329	592	7	1	3	positive	949301.0	7.373846651378225
1249	NS_vRNA	334	615	6	1	3	positive	949301.0	6.320439986895621
1250	NS_vRNA	337	741	4	1	3	positive	949301.0	4.213626657930415
1251	NS_vRNA	338	396	1	1	3	positive	949301.0	1.0534066644826037
1252	NS_vRNA	338	475	2	1	3	positive	949301.0	2.1068133289652073
1253	NS_vRNA	338	738	1	1	3	positive	949301.0	1.0534066644826037
1254	NS_vRNA	349	500	3	1	3	positive	949301.0	3.1602199934478103
1255	NS_vRNA	349	863	1	1	3	positive	949301.0	1.0534066644826037
1256	NS_vRNA	351	444	9	1	3	positive	949301.0	9.48065998034343
1257	NS_vRNA	351	577	8	1	3	positive	949301.0	8.42725331586083
1258	NS_vRNA	351	681	2	1	3	positive	949301.0	2.1068133289652073
1259	NS_vRNA	352	819	1	1	3	positive	949301.0	1.0534066644826037
1260	NS_vRNA	354	470	2	1	3	positive	949301.0	2.1068133289652073
1261	NS_vRNA	354	536	1	1	3	positive	949301.0	1.0534066644826037
1262	NS_vRNA	355	397	1	1	3	positive	949301.0	1.0534066644826037
1263	NS_vRNA	355	661	1	1	3	positive	949301.0	1.0534066644826037
1264	NS_vRNA	356	648	2	1	3	positive	949301.0	2.1068133289652073
1265	NS_vRNA	357	401	1	1	3	positive	949301.0	1.0534066644826037
1266	NS_vRNA	358	415	1	1	3	positive	949301.0	1.0534066644826037
1267	NS_vRNA	359	398	2	1	3	positive	949301.0	2.1068133289652073
1268	NS_vRNA	359	433	1	1	3	positive	949301.0	1.0534066644826037
1269	NS_vRNA	360	526	3	1	3	positive	949301.0	3.1602199934478103
1270	NS_vRNA	365	538	1	1	3	positive	949301.0	1.0534066644826037
1271	NS_vRNA	366	526	2	1	3	positive	949301.0	2.1068133289652073
1272	NS_vRNA	366	755	1	1	3	positive	949301.0	1.0534066644826037
1273	NS_vRNA	367	507	2	1	3	positive	949301.0	2.1068133289652073
1274	NS_vRNA	367	524	1	1	3	positive	949301.0	1.0534066644826037
1275	NS_vRNA	367	544	1	1	3	positive	949301.0	1.0534066644826037
1276	NS_vRNA	368	417	1	1	3	positive	949301.0	1.0534066644826037
1277	NS_vRNA	368	549	1	1	3	positive	949301.0	1.0534066644826037
1278	NS_vRNA	369	546	1	1	3	positive	949301.0	1.0534066644826037
1279	NS_vRNA	370	576	1	1	3	positive	949301.0	1.0534066644826037
1280	NS_vRNA	377	445	1	1	3	positive	949301.0	1.0534066644826037
1281	NS_vRNA	377	452	1	1	3	positive	949301.0	1.0534066644826037
1282	NS_vRNA	379	397	1	1	3	positive	949301.0	1.0534066644826037
1283	NS_vRNA	380	396	1	1	3	positive	949301.0	1.0534066644826037
1284	NS_vRNA	380	716	2	1	3	positive	949301.0	2.1068133289652073
1285	NS_vRNA	382	397	1	1	3	positive	949301.0	1.0534066644826037
1286	NS_vRNA	384	518	1	1	3	positive	949301.0	1.0534066644826037
1287	NS_vRNA	385	511	2	1	3	positive	949301.0	2.1068133289652073
1288	NS_vRNA	386	396	1	1	3	positive	949301.0	1.0534066644826037
1289	NS_vRNA	387	401	3	1	3	positive	949301.0	3.1602199934478103
1290	NS_vRNA	388	615	1	1	3	positive	949301.0	1.0534066644826037
1291	NS_vRNA	389	410	2	1	3	positive	949301.0	2.1068133289652073
1292	NS_vRNA	396	589	1	1	3	positive	949301.0	1.0534066644826037
1293	NS_vRNA	397	420	1	1	3	positive	949301.0	1.0534066644826037
1294	NS_vRNA	398	416	1	1	3	positive	949301.0	1.0534066644826037
1295	NS_vRNA	407	530	2	1	3	positive	949301.0	2.1068133289652073
1296	NS_vRNA	410	452	2	1	3	positive	949301.0	2.1068133289652073
1297	NS_vRNA	411	614	1	1	3	positive	949301.0	1.0534066644826037
1298	NS_vRNA	417	429	1	1	3	positive	949301.0	1.0534066644826037
1299	NS_vRNA	424	459	1	1	3	positive	949301.0	1.0534066644826037
1300	NS_vRNA	424	467	1	1	3	positive	949301.0	1.0534066644826037
1301	NS_vRNA	427	504	2	1	3	positive	949301.0	2.1068133289652073
1302	NS_vRNA	429	453	1	1	3	positive	949301.0	1.0534066644826037
1303	NS_vRNA	430	504	2	1	3	positive	949301.0	2.1068133289652073
1304	NS_vRNA	432	550	1	1	3	positive	949301.0	1.0534066644826037
1305	NS_vRNA	438	516	1	1	3	positive	949301.0	1.0534066644826037
1306	NS_vRNA	446	489	2	1	3	positive	949301.0	2.1068133289652073
1307	NS_vRNA	447	464	2	1	3	positive	949301.0	2.1068133289652073
1308	NS_vRNA	457	484	1	1	3	positive	949301.0	1.0534066644826037
1309	NS_vRNA	457	492	1	1	3	positive	949301.0	1.0534066644826037
1310	NS_vRNA	459	536	2	1	3	positive	949301.0	2.1068133289652073
1311	NS_vRNA	459	595	2	1	3	positive	949301.0	2.1068133289652073
1312	NS_vRNA	464	491	1	1	3	positive	949301.0	1.0534066644826037
1313	NS_vRNA	501	524	1	1	3	positive	949301.0	1.0534066644826037
1314	NS_vRNA	503	649	2	1	3	positive	949301.0	2.1068133289652073
1315	NS_vRNA	523	583	2	1	3	positive	949301.0	2.1068133289652073
1316	NS_vRNA	541	640	1	1	3	positive	949301.0	1.0534066644826037
1317	NS_vRNA	541	799	2	1	3	positive	949301.0	2.1068133289652073
1318	NS_vRNA	550	565	1	1	3	positive	949301.0	1.0534066644826037
1319	NS_vRNA	553	597	11	1	3	positive	949301.0	11.58747330930864
1320	NS_vRNA	565	843	2	1	3	positive	949301.0	2.1068133289652073
1321	NS_vRNA	579	735	1	1	3	positive	949301.0	1.0534066644826037
1322	NS_vRNA	592	668	1	1	3	positive	949301.0	1.0534066644826037
1323	NS_vRNA	592	674	3	1	3	positive	949301.0	3.1602199934478103
1324	NS_vRNA	593	687	1	1	3	positive	949301.0	1.0534066644826037
1325	NS_vRNA	600	676	2	1	3	positive	949301.0	2.1068133289652073
1326	NS_vRNA	601	637	2	1	3	positive	949301.0	2.1068133289652073
1327	NS_vRNA	603	637	1	1	3	positive	949301.0	1.0534066644826037
1328	NS_vRNA	613	624	3	1	3	positive	949301.0	3.1602199934478103
1329	NS_vRNA	614	767	1	1	3	positive	949301.0	1.0534066644826037
1330	NS_vRNA	615	652	2	1	3	positive	949301.0	2.1068133289652073
1331	NS_vRNA	616	653	3	1	3	positive	949301.0	3.1602199934478103
1332	NS_vRNA	618	662	3	1	3	positive	949301.0	3.1602199934478103
1333	NS_vRNA	633	665	1	1	3	positive	949301.0	1.0534066644826037
1334	NS_vRNA	634	668	1	1	3	positive	949301.0	1.0534066644826037
1335	NS_vRNA	635	671	1	1	3	positive	949301.0	1.0534066644826037
1336	NS_vRNA	635	681	1	1	3	positive	949301.0	1.0534066644826037
1337	NS_vRNA	649	687	1	1	3	positive	949301.0	1.0534066644826037
1338	NS_vRNA	651	670	1	1	3	positive	949301.0	1.0534066644826037
1339	NS_vRNA	652	690	2	1	3	positive	949301.0	2.1068133289652073
1340	NS_vRNA	652	833	2	1	3	positive	949301.0	2.1068133289652073
1341	NS_vRNA	656	685	3	1	3	positive	949301.0	3.1602199934478103
1342	NS_vRNA	666	704	1	1	3	positive	949301.0	1.0534066644826037
1343	NS_vRNA	666	721	4	1	3	positive	949301.0	4.213626657930415
1344	NS_vRNA	671	701	12	1	3	positive	949301.0	12.640879973791241
1345	NS_vRNA	672	712	3	1	3	positive	949301.0	3.1602199934478103
1346	NS_vRNA	672	726	6	1	3	positive	949301.0	6.320439986895621
1347	NS_vRNA	673	728	10	1	3	positive	949301.0	10.534066644826035
1348	NS_vRNA	675	706	4	1	3	positive	949301.0	4.213626657930415
1349	NS_vRNA	678	838	2	1	3	positive	949301.0	2.1068133289652073
1350	NS_vRNA	679	709	7	1	3	positive	949301.0	7.373846651378225
1351	NS_vRNA	679	810	1	1	3	positive	949301.0	1.0534066644826037
1352	NS_vRNA	681	712	1	1	3	positive	949301.0	1.0534066644826037
1353	NS_vRNA	685	800	1	1	3	positive	949301.0	1.0534066644826037
1354	NS_vRNA	685	814	1	1	3	positive	949301.0	1.0534066644826037
1355	NS_vRNA	685	820	2	1	3	positive	949301.0	2.1068133289652073
1356	NS_vRNA	686	704	3	1	3	positive	949301.0	3.1602199934478103
1357	NS_vRNA	690	720	1	1	3	positive	949301.0	1.0534066644826037
1358	NS_vRNA	697	736	2	1	3	positive	949301.0	2.1068133289652073
1359	NS_vRNA	699	738	2	1	3	positive	949301.0	2.1068133289652073
1360	NS_vRNA	704	739	5	1	3	positive	949301.0	5.267033322413018
1361	NS_vRNA	706	741	1	1	3	positive	949301.0	1.0534066644826037
1362	NS_vRNA	706	748	2	1	3	positive	949301.0	2.1068133289652073
1363	NS_vRNA	709	727	2	1	3	positive	949301.0	2.1068133289652073
1364	NS_vRNA	713	814	2	1	3	positive	949301.0	2.1068133289652073
1365	NS_vRNA	716	781	1	1	3	positive	949301.0	1.0534066644826037
1366	NS_vRNA	716	791	1	1	3	positive	949301.0	1.0534066644826037
1367	NS_vRNA	717	739	1	1	3	positive	949301.0	1.0534066644826037
1368	NS_vRNA	717	769	1	1	3	positive	949301.0	1.0534066644826037
1369	NS_vRNA	719	774	2	1	3	positive	949301.0	2.1068133289652073
1370	NS_vRNA	722	783	4	1	3	positive	949301.0	4.213626657930415
1371	NS_vRNA	724	739	1	1	3	positive	949301.0	1.0534066644826037
1372	NS_vRNA	727	771	1	1	3	positive	949301.0	1.0534066644826037
1373	NS_vRNA	727	785	3	1	3	positive	949301.0	3.1602199934478103
1374	NS_vRNA	728	774	5	1	3	positive	949301.0	5.267033322413018
1375	NS_vRNA	730	763	1	1	3	positive	949301.0	1.0534066644826037
1376	NS_vRNA	731	756	1	1	3	positive	949301.0	1.0534066644826037
1377	NS_vRNA	733	763	1	1	3	positive	949301.0	1.0534066644826037
1378	NS_vRNA	737	757	1	1	3	positive	949301.0	1.0534066644826037
1379	NS_vRNA	738	770	2	1	3	positive	949301.0	2.1068133289652073
1380	NS_vRNA	738	783	2	1	3	positive	949301.0	2.1068133289652073
1381	NS_vRNA	740	765	1	1	3	positive	949301.0	1.0534066644826037
1382	NS_vRNA	741	771	1	1	3	positive	949301.0	1.0534066644826037
1383	NS_vRNA	744	768	1	1	3	positive	949301.0	1.0534066644826037
1384	NS_vRNA	748	758	1	1	3	positive	949301.0	1.0534066644826037
1385	NS_vRNA	751	825	6	1	3	positive	949301.0	6.320439986895621
1386	NS_vRNA	756	773	2	1	3	positive	949301.0	2.1068133289652073
1387	NS_vRNA	757	813	41	1	3	positive	949301.0	43.18967324378674
1388	NS_vRNA	760	822	5	1	3	positive	949301.0	5.267033322413018
1389	NS_vRNA	767	782	1	1	3	positive	949301.0	1.0534066644826037
1390	NS_vRNA	768	804	4	1	3	positive	949301.0	4.213626657930415
1391	NS_vRNA	769	788	5	1	3	positive	949301.0	5.267033322413018
1392	NS_vRNA	770	804	8	1	3	positive	949301.0	8.42725331586083
1393	NS_vRNA	772	789	1	1	3	positive	949301.0	1.0534066644826037
1394	NS_vRNA	773	804	3	1	3	positive	949301.0	3.1602199934478103
1395	NS_vRNA	774	803	4	1	3	positive	949301.0	4.213626657930415
1396	NS_vRNA	774	812	8	1	3	positive	949301.0	8.42725331586083
1397	NS_vRNA	780	803	2	1	3	positive	949301.0	2.1068133289652073
1398	NS_vRNA	780	826	2	1	3	positive	949301.0	2.1068133289652073
1399	NS_vRNA	803	823	3	1	3	positive	949301.0	3.1602199934478103
1400	NS_vRNA	805	824	1	1	3	positive	949301.0	1.0534066644826037
1401	NS_vRNA	821	840	3	1	3	positive	949301.0	3.1602199934478103
1402	NS_vRNA	821	849	1	1	3	positive	949301.0	1.0534066644826037
1403	NS_vRNA	827	843	2	1	3	positive	949301.0	2.1068133289652073
1404	NS_vRNA	829	853	8	1	3	positive	949301.0	8.42725331586083
1405	NS_vRNA	564	854	2	1	3	negative	1197874.0	1.669624685067044
1406	NS_vRNA	572	849	10	1	3	negative	1197874.0	8.348123425335219
1407	NS_vRNA	182	798	3	1	3	negative	1197874.0	2.5044370276005656
1408	NS_vRNA	337	800	9	1	3	negative	1197874.0	7.513311082801697
1409	NS_vRNA	556	626	1	1	3	negative	1197874.0	0.834812342533522
1410	NS_vRNA	365	838	6	1	3	negative	1197874.0	5.008874055201131
1411	NS_vRNA	307	645	1	1	3	negative	1197874.0	0.834812342533522
1412	NS_vRNA	36	57	2	1	3	negative	1197874.0	1.669624685067044
1413	NS_vRNA	46	56	1	1	3	negative	1197874.0	0.834812342533522
1414	NS_vRNA	60	540	1	1	3	negative	1197874.0	0.834812342533522
1415	NS_vRNA	61	702	3	1	3	negative	1197874.0	2.5044370276005656
1416	NS_vRNA	79	117	1	1	3	negative	1197874.0	0.834812342533522
1417	NS_vRNA	86	650	1	1	3	negative	1197874.0	0.834812342533522
1418	NS_vRNA	87	112	2	1	3	negative	1197874.0	1.669624685067044
1419	NS_vRNA	87	673	1	1	3	negative	1197874.0	0.834812342533522
1420	NS_vRNA	96	749	1	1	3	negative	1197874.0	0.834812342533522
1421	NS_vRNA	119	536	1	1	3	negative	1197874.0	0.834812342533522
1422	NS_vRNA	122	709	1	1	3	negative	1197874.0	0.834812342533522
1423	NS_vRNA	126	703	1	1	3	negative	1197874.0	0.834812342533522
1424	NS_vRNA	135	653	2	1	3	negative	1197874.0	1.669624685067044
1425	NS_vRNA	147	702	2	1	3	negative	1197874.0	1.669624685067044
1426	NS_vRNA	147	816	2	1	3	negative	1197874.0	1.669624685067044
1427	NS_vRNA	149	781	4	1	3	negative	1197874.0	3.339249370134088
1428	NS_vRNA	150	823	1	1	3	negative	1197874.0	0.834812342533522
1429	NS_vRNA	152	185	1	1	3	negative	1197874.0	0.834812342533522
1430	NS_vRNA	152	652	2	1	3	negative	1197874.0	1.669624685067044
1431	NS_vRNA	153	706	16	1	3	negative	1197874.0	13.356997480536352
1432	NS_vRNA	156	749	2	1	3	negative	1197874.0	1.669624685067044
1433	NS_vRNA	159	545	8	1	3	negative	1197874.0	6.678498740268176
1434	NS_vRNA	159	677	1	1	3	negative	1197874.0	0.834812342533522
1435	NS_vRNA	160	197	4	1	3	negative	1197874.0	3.339249370134088
1436	NS_vRNA	161	826	1	1	3	negative	1197874.0	0.834812342533522
1437	NS_vRNA	165	719	22	1	3	negative	1197874.0	18.36587153573748
1438	NS_vRNA	186	231	1	1	3	negative	1197874.0	0.834812342533522
1439	NS_vRNA	186	655	2	1	3	negative	1197874.0	1.669624685067044
1440	NS_vRNA	186	702	1	1	3	negative	1197874.0	0.834812342533522
1441	NS_vRNA	186	729	3	1	3	negative	1197874.0	2.5044370276005656
1442	NS_vRNA	187	650	1	1	3	negative	1197874.0	0.834812342533522
1443	NS_vRNA	187	719	34	1	3	negative	1197874.0	28.383619646139742
1444	NS_vRNA	189	611	1	1	3	negative	1197874.0	0.834812342533522
1445	NS_vRNA	190	807	2	1	3	negative	1197874.0	1.669624685067044
1446	NS_vRNA	192	403	1	1	3	negative	1197874.0	0.834812342533522
1447	NS_vRNA	192	703	1	1	3	negative	1197874.0	0.834812342533522
1448	NS_vRNA	198	739	2	1	3	negative	1197874.0	1.669624685067044
1449	NS_vRNA	199	536	1	1	3	negative	1197874.0	0.834812342533522
1450	NS_vRNA	199	545	1	1	3	negative	1197874.0	0.834812342533522
1451	NS_vRNA	199	638	1	1	3	negative	1197874.0	0.834812342533522
1452	NS_vRNA	199	651	1	1	3	negative	1197874.0	0.834812342533522
1453	NS_vRNA	199	697	3	1	3	negative	1197874.0	2.5044370276005656
1454	NS_vRNA	199	719	1	1	3	negative	1197874.0	0.834812342533522
1455	NS_vRNA	199	743	9	1	3	negative	1197874.0	7.513311082801697
1456	NS_vRNA	199	804	21	1	3	negative	1197874.0	17.53105919320396
1457	NS_vRNA	200	221	1	1	3	negative	1197874.0	0.834812342533522
1458	NS_vRNA	202	782	1	1	3	negative	1197874.0	0.834812342533522
1459	NS_vRNA	204	225	7	1	3	negative	1197874.0	5.843686397734653
1460	NS_vRNA	208	227	2	1	3	negative	1197874.0	1.669624685067044
1461	NS_vRNA	208	781	1	1	3	negative	1197874.0	0.834812342533522
1462	NS_vRNA	209	248	1	1	3	negative	1197874.0	0.834812342533522
1463	NS_vRNA	210	230	2	1	3	negative	1197874.0	1.669624685067044
1464	NS_vRNA	210	636	1	1	3	negative	1197874.0	0.834812342533522
1465	NS_vRNA	216	247	1	1	3	negative	1197874.0	0.834812342533522
1466	NS_vRNA	219	589	1	1	3	negative	1197874.0	0.834812342533522
1467	NS_vRNA	219	636	3	1	3	negative	1197874.0	2.5044370276005656
1468	NS_vRNA	219	669	1	1	3	negative	1197874.0	0.834812342533522
1469	NS_vRNA	219	681	1	1	3	negative	1197874.0	0.834812342533522
1470	NS_vRNA	222	734	1	1	3	negative	1197874.0	0.834812342533522
1471	NS_vRNA	223	708	2	1	3	negative	1197874.0	1.669624685067044
1472	NS_vRNA	228	698	1	1	3	negative	1197874.0	0.834812342533522
1473	NS_vRNA	230	614	2	1	3	negative	1197874.0	1.669624685067044
1474	NS_vRNA	230	715	2	1	3	negative	1197874.0	1.669624685067044
1475	NS_vRNA	231	661	1	1	3	negative	1197874.0	0.834812342533522
1476	NS_vRNA	232	600	1	1	3	negative	1197874.0	0.834812342533522
1477	NS_vRNA	232	638	2	1	3	negative	1197874.0	1.669624685067044
1478	NS_vRNA	232	700	1	1	3	negative	1197874.0	0.834812342533522
1479	NS_vRNA	235	630	1	1	3	negative	1197874.0	0.834812342533522
1480	NS_vRNA	241	636	1	1	3	negative	1197874.0	0.834812342533522
1481	NS_vRNA	243	636	9	1	3	negative	1197874.0	7.513311082801697
1482	NS_vRNA	244	660	1	1	3	negative	1197874.0	0.834812342533522
1483	NS_vRNA	246	694	1	1	3	negative	1197874.0	0.834812342533522
1484	NS_vRNA	247	676	1	1	3	negative	1197874.0	0.834812342533522
1485	NS_vRNA	248	493	1	1	3	negative	1197874.0	0.834812342533522
1486	NS_vRNA	253	544	1	1	3	negative	1197874.0	0.834812342533522
1487	NS_vRNA	254	548	2	1	3	negative	1197874.0	1.669624685067044
1488	NS_vRNA	255	788	3	1	3	negative	1197874.0	2.5044370276005656
1489	NS_vRNA	257	733	5	1	3	negative	1197874.0	4.174061712667609
1490	NS_vRNA	261	843	2	1	3	negative	1197874.0	1.669624685067044
1491	NS_vRNA	263	615	1	1	3	negative	1197874.0	0.834812342533522
1492	NS_vRNA	263	649	3	1	3	negative	1197874.0	2.5044370276005656
1493	NS_vRNA	263	773	3	1	3	negative	1197874.0	2.5044370276005656
1494	NS_vRNA	264	597	4	1	3	negative	1197874.0	3.339249370134088
1495	NS_vRNA	264	717	2	1	3	negative	1197874.0	1.669624685067044
1496	NS_vRNA	264	737	2	1	3	negative	1197874.0	1.669624685067044
1497	NS_vRNA	264	800	3	1	3	negative	1197874.0	2.5044370276005656
1498	NS_vRNA	269	806	13	1	3	negative	1197874.0	10.852560452935785
1499	NS_vRNA	270	616	1	1	3	negative	1197874.0	0.834812342533522
1500	NS_vRNA	271	374	2	1	3	negative	1197874.0	1.669624685067044
1501	NS_vRNA	273	446	2	1	3	negative	1197874.0	1.669624685067044
1502	NS_vRNA	281	312	1	1	3	negative	1197874.0	0.834812342533522
1503	NS_vRNA	281	550	2	1	3	negative	1197874.0	1.669624685067044
1504	NS_vRNA	281	594	2	1	3	negative	1197874.0	1.669624685067044
1505	NS_vRNA	281	636	1	1	3	negative	1197874.0	0.834812342533522
1506	NS_vRNA	290	612	5	1	3	negative	1197874.0	4.174061712667609
1507	NS_vRNA	292	616	4	1	3	negative	1197874.0	3.339249370134088
1508	NS_vRNA	295	325	1	1	3	negative	1197874.0	0.834812342533522
1509	NS_vRNA	297	595	1	1	3	negative	1197874.0	0.834812342533522
1510	NS_vRNA	298	561	5	1	3	negative	1197874.0	4.174061712667609
1511	NS_vRNA	303	676	1	1	3	negative	1197874.0	0.834812342533522
1512	NS_vRNA	306	562	5	1	3	negative	1197874.0	4.174061712667609
1513	NS_vRNA	307	816	2	1	3	negative	1197874.0	1.669624685067044
1514	NS_vRNA	308	675	1	1	3	negative	1197874.0	0.834812342533522
1515	NS_vRNA	309	654	1	1	3	negative	1197874.0	0.834812342533522
1516	NS_vRNA	309	690	1	1	3	negative	1197874.0	0.834812342533522
1517	NS_vRNA	310	504	2	1	3	negative	1197874.0	1.669624685067044
1518	NS_vRNA	310	605	1	1	3	negative	1197874.0	0.834812342533522
1519	NS_vRNA	310	633	3	1	3	negative	1197874.0	2.5044370276005656
1520	NS_vRNA	310	636	1	1	3	negative	1197874.0	0.834812342533522
1521	NS_vRNA	310	647	1	1	3	negative	1197874.0	0.834812342533522
1522	NS_vRNA	311	614	3	1	3	negative	1197874.0	2.5044370276005656
1523	NS_vRNA	312	718	3	1	3	negative	1197874.0	2.5044370276005656
1524	NS_vRNA	314	710	1	1	3	negative	1197874.0	0.834812342533522
1525	NS_vRNA	320	345	1	1	3	negative	1197874.0	0.834812342533522
1526	NS_vRNA	321	683	2	1	3	negative	1197874.0	1.669624685067044
1527	NS_vRNA	335	570	1	1	3	negative	1197874.0	0.834812342533522
1528	NS_vRNA	340	479	2	1	3	negative	1197874.0	1.669624685067044
1529	NS_vRNA	347	482	1	1	3	negative	1197874.0	0.834812342533522
1530	NS_vRNA	347	574	4	1	3	negative	1197874.0	3.339249370134088
1531	NS_vRNA	351	446	1	1	3	negative	1197874.0	0.834812342533522
1532	NS_vRNA	352	581	1	1	3	negative	1197874.0	0.834812342533522
1533	NS_vRNA	354	399	1	1	3	negative	1197874.0	0.834812342533522
1534	NS_vRNA	354	746	1	1	3	negative	1197874.0	0.834812342533522
1535	NS_vRNA	355	446	1	1	3	negative	1197874.0	0.834812342533522
1536	NS_vRNA	356	648	5	1	3	negative	1197874.0	4.174061712667609
1537	NS_vRNA	360	526	1	1	3	negative	1197874.0	0.834812342533522
1538	NS_vRNA	365	748	9	1	3	negative	1197874.0	7.513311082801697
1539	NS_vRNA	368	777	3	1	3	negative	1197874.0	2.5044370276005656
1540	NS_vRNA	371	525	1	1	3	negative	1197874.0	0.834812342533522
1541	NS_vRNA	373	648	2	1	3	negative	1197874.0	1.669624685067044
1542	NS_vRNA	378	397	2	1	3	negative	1197874.0	1.669624685067044
1543	NS_vRNA	384	418	2	1	3	negative	1197874.0	1.669624685067044
1544	NS_vRNA	389	614	2	1	3	negative	1197874.0	1.669624685067044
1545	NS_vRNA	394	571	1	1	3	negative	1197874.0	0.834812342533522
1546	NS_vRNA	415	471	3	1	3	negative	1197874.0	2.5044370276005656
1547	NS_vRNA	416	432	1	1	3	negative	1197874.0	0.834812342533522
1548	NS_vRNA	425	558	1	1	3	negative	1197874.0	0.834812342533522
1549	NS_vRNA	468	494	1	1	3	negative	1197874.0	0.834812342533522
1550	NS_vRNA	477	504	7	1	3	negative	1197874.0	5.843686397734653
1551	NS_vRNA	478	545	2	1	3	negative	1197874.0	1.669624685067044
1552	NS_vRNA	489	530	3	1	3	negative	1197874.0	2.5044370276005656
1553	NS_vRNA	506	548	1	1	3	negative	1197874.0	0.834812342533522
1554	NS_vRNA	517	558	6	1	3	negative	1197874.0	5.008874055201131
1555	NS_vRNA	520	550	2	1	3	negative	1197874.0	1.669624685067044
1556	NS_vRNA	536	635	1	1	3	negative	1197874.0	0.834812342533522
1557	NS_vRNA	541	799	1	1	3	negative	1197874.0	0.834812342533522
1558	NS_vRNA	563	576	1	1	3	negative	1197874.0	0.834812342533522
1559	NS_vRNA	599	638	1	1	3	negative	1197874.0	0.834812342533522
1560	NS_vRNA	606	636	2	1	3	negative	1197874.0	1.669624685067044
1561	NS_vRNA	611	712	1	1	3	negative	1197874.0	0.834812342533522
1562	NS_vRNA	614	633	1	1	3	negative	1197874.0	0.834812342533522
1563	NS_vRNA	615	636	2	1	3	negative	1197874.0	1.669624685067044
1564	NS_vRNA	656	703	1	1	3	negative	1197874.0	0.834812342533522
1565	NS_vRNA	658	684	1	1	3	negative	1197874.0	0.834812342533522
1566	NS_vRNA	666	694	10	1	3	negative	1197874.0	8.348123425335219
1567	NS_vRNA	671	838	1	1	3	negative	1197874.0	0.834812342533522
1568	NS_vRNA	680	731	3	1	3	negative	1197874.0	2.5044370276005656
1569	NS_vRNA	682	700	4	1	3	negative	1197874.0	3.339249370134088
1570	NS_vRNA	688	829	2	1	3	negative	1197874.0	1.669624685067044
1571	NS_vRNA	698	734	2	1	3	negative	1197874.0	1.669624685067044
1572	NS_vRNA	709	790	1	1	3	negative	1197874.0	0.834812342533522
1573	NS_vRNA	717	740	1	1	3	negative	1197874.0	0.834812342533522
1574	NS_vRNA	717	834	1	1	3	negative	1197874.0	0.834812342533522
1575	NS_vRNA	720	785	1	1	3	negative	1197874.0	0.834812342533522
1576	NS_vRNA	723	736	3	1	3	negative	1197874.0	2.5044370276005656
1577	NS_vRNA	726	771	1	1	3	negative	1197874.0	0.834812342533522
1578	NS_vRNA	745	761	2	1	3	negative	1197874.0	1.669624685067044
1579	NS_vRNA	758	824	1	1	3	negative	1197874.0	0.834812342533522
1580	NS_vRNA	767	824	2	1	3	negative	1197874.0	1.669624685067044
1581	NS_vRNA	769	808	1	1	3	negative	1197874.0	0.834812342533522
1582	NS_vRNA	770	826	4	1	3	negative	1197874.0	3.339249370134088
1583	NS_vRNA	772	834	1	1	3	negative	1197874.0	0.834812342533522
1584	NS_vRNA	772	852	2	1	3	negative	1197874.0	1.669624685067044
1585	NS_vRNA	781	807	1	1	3	negative	1197874.0	0.834812342533522
1586	NS_vRNA	807	872	1	1	3	negative	1197874.0	0.834812342533522
1587	NS_vRNA	356	648	2	2	1	positive	713933.0	2.801383323084939
1588	NS_vRNA	827	843	1	2	1	positive	713933.0	1.4006916615424696
1589	NS_vRNA	337	800	9	2	1	positive	713933.0	12.606224953882228
1590	NS_vRNA	572	849	8	2	1	positive	713933.0	11.205533292339757
1591	NS_vRNA	365	838	6	2	1	positive	713933.0	8.404149969254817
1592	NS_vRNA	46	634	1	2	1	positive	713933.0	1.4006916615424696
1593	NS_vRNA	72	733	1	2	1	positive	713933.0	1.4006916615424696
1594	NS_vRNA	79	118	2	2	1	positive	713933.0	2.801383323084939
1595	NS_vRNA	84	105	1	2	1	positive	713933.0	1.4006916615424696
1596	NS_vRNA	86	113	1	2	1	positive	713933.0	1.4006916615424696
1597	NS_vRNA	86	733	1	2	1	positive	713933.0	1.4006916615424696
1598	NS_vRNA	94	617	1	2	1	positive	713933.0	1.4006916615424696
1599	NS_vRNA	116	628	1	2	1	positive	713933.0	1.4006916615424696
1600	NS_vRNA	123	478	1	2	1	positive	713933.0	1.4006916615424696
1601	NS_vRNA	126	275	1	2	1	positive	713933.0	1.4006916615424696
1602	NS_vRNA	126	732	1	2	1	positive	713933.0	1.4006916615424696
1603	NS_vRNA	132	759	1	2	1	positive	713933.0	1.4006916615424696
1604	NS_vRNA	136	669	1	2	1	positive	713933.0	1.4006916615424696
1605	NS_vRNA	136	702	1	2	1	positive	713933.0	1.4006916615424696
1606	NS_vRNA	136	825	1	2	1	positive	713933.0	1.4006916615424696
1607	NS_vRNA	137	170	1	2	1	positive	713933.0	1.4006916615424696
1608	NS_vRNA	138	718	1	2	1	positive	713933.0	1.4006916615424696
1609	NS_vRNA	144	236	2	2	1	positive	713933.0	2.801383323084939
1610	NS_vRNA	144	649	3	2	1	positive	713933.0	4.202074984627409
1611	NS_vRNA	148	719	3	2	1	positive	713933.0	4.202074984627409
1612	NS_vRNA	154	176	4	2	1	positive	713933.0	5.602766646169878
1613	NS_vRNA	154	824	1	2	1	positive	713933.0	1.4006916615424696
1614	NS_vRNA	159	691	1	2	1	positive	713933.0	1.4006916615424696
1615	NS_vRNA	159	711	2	2	1	positive	713933.0	2.801383323084939
1616	NS_vRNA	160	723	2	2	1	positive	713933.0	2.801383323084939
1617	NS_vRNA	162	729	1	2	1	positive	713933.0	1.4006916615424696
1618	NS_vRNA	164	721	2	2	1	positive	713933.0	2.801383323084939
1619	NS_vRNA	165	668	1	2	1	positive	713933.0	1.4006916615424696
1620	NS_vRNA	170	684	1	2	1	positive	713933.0	1.4006916615424696
1621	NS_vRNA	173	684	3	2	1	positive	713933.0	4.202074984627409
1622	NS_vRNA	178	747	2	2	1	positive	713933.0	2.801383323084939
1623	NS_vRNA	182	651	1	2	1	positive	713933.0	1.4006916615424696
1624	NS_vRNA	182	725	1	2	1	positive	713933.0	1.4006916615424696
1625	NS_vRNA	193	216	1	2	1	positive	713933.0	1.4006916615424696
1626	NS_vRNA	193	657	1	2	1	positive	713933.0	1.4006916615424696
1627	NS_vRNA	196	650	2	2	1	positive	713933.0	2.801383323084939
1628	NS_vRNA	199	615	2	2	1	positive	713933.0	2.801383323084939
1629	NS_vRNA	199	730	1	2	1	positive	713933.0	1.4006916615424696
1630	NS_vRNA	200	534	1	2	1	positive	713933.0	1.4006916615424696
1631	NS_vRNA	200	716	1	2	1	positive	713933.0	1.4006916615424696
1632	NS_vRNA	203	566	1	2	1	positive	713933.0	1.4006916615424696
1633	NS_vRNA	203	702	2	2	1	positive	713933.0	2.801383323084939
1634	NS_vRNA	204	737	1	2	1	positive	713933.0	1.4006916615424696
1635	NS_vRNA	206	571	1	2	1	positive	713933.0	1.4006916615424696
1636	NS_vRNA	207	319	1	2	1	positive	713933.0	1.4006916615424696
1637	NS_vRNA	208	770	4	2	1	positive	713933.0	5.602766646169878
1638	NS_vRNA	211	236	1	2	1	positive	713933.0	1.4006916615424696
1639	NS_vRNA	213	541	4	2	1	positive	713933.0	5.602766646169878
1640	NS_vRNA	213	626	1	2	1	positive	713933.0	1.4006916615424696
1641	NS_vRNA	215	731	1	2	1	positive	713933.0	1.4006916615424696
1642	NS_vRNA	216	702	1	2	1	positive	713933.0	1.4006916615424696
1643	NS_vRNA	219	601	1	2	1	positive	713933.0	1.4006916615424696
1644	NS_vRNA	219	695	1	2	1	positive	713933.0	1.4006916615424696
1645	NS_vRNA	219	740	2	2	1	positive	713933.0	2.801383323084939
1646	NS_vRNA	222	565	1	2	1	positive	713933.0	1.4006916615424696
1647	NS_vRNA	223	735	1	2	1	positive	713933.0	1.4006916615424696
1648	NS_vRNA	225	718	1	2	1	positive	713933.0	1.4006916615424696
1649	NS_vRNA	225	739	3	2	1	positive	713933.0	4.202074984627409
1650	NS_vRNA	228	721	1	2	1	positive	713933.0	1.4006916615424696
1651	NS_vRNA	229	478	1	2	1	positive	713933.0	1.4006916615424696
1652	NS_vRNA	233	665	24	2	1	positive	713933.0	33.61659987701927
1653	NS_vRNA	237	837	1	2	1	positive	713933.0	1.4006916615424696
1654	NS_vRNA	241	659	1	2	1	positive	713933.0	1.4006916615424696
1655	NS_vRNA	242	790	1	2	1	positive	713933.0	1.4006916615424696
1656	NS_vRNA	243	723	1	2	1	positive	713933.0	1.4006916615424696
1657	NS_vRNA	244	636	1	2	1	positive	713933.0	1.4006916615424696
1658	NS_vRNA	245	519	1	2	1	positive	713933.0	1.4006916615424696
1659	NS_vRNA	245	556	1	2	1	positive	713933.0	1.4006916615424696
1660	NS_vRNA	245	592	2	2	1	positive	713933.0	2.801383323084939
1661	NS_vRNA	246	537	1	2	1	positive	713933.0	1.4006916615424696
1662	NS_vRNA	248	444	3	2	1	positive	713933.0	4.202074984627409
1663	NS_vRNA	248	625	1	2	1	positive	713933.0	1.4006916615424696
1664	NS_vRNA	248	710	1	2	1	positive	713933.0	1.4006916615424696
1665	NS_vRNA	253	824	1	2	1	positive	713933.0	1.4006916615424696
1666	NS_vRNA	256	278	1	2	1	positive	713933.0	1.4006916615424696
1667	NS_vRNA	258	278	1	2	1	positive	713933.0	1.4006916615424696
1668	NS_vRNA	260	478	4	2	1	positive	713933.0	5.602766646169878
1669	NS_vRNA	260	525	4	2	1	positive	713933.0	5.602766646169878
1670	NS_vRNA	261	440	4	2	1	positive	713933.0	5.602766646169878
1671	NS_vRNA	262	727	1	2	1	positive	713933.0	1.4006916615424696
1672	NS_vRNA	262	729	1	2	1	positive	713933.0	1.4006916615424696
1673	NS_vRNA	263	649	1	2	1	positive	713933.0	1.4006916615424696
1674	NS_vRNA	263	714	1	2	1	positive	713933.0	1.4006916615424696
1675	NS_vRNA	263	717	2	2	1	positive	713933.0	2.801383323084939
1676	NS_vRNA	263	719	1	2	1	positive	713933.0	1.4006916615424696
1677	NS_vRNA	264	310	4	2	1	positive	713933.0	5.602766646169878
1678	NS_vRNA	275	322	2	2	1	positive	713933.0	2.801383323084939
1679	NS_vRNA	275	600	1	2	1	positive	713933.0	1.4006916615424696
1680	NS_vRNA	275	710	1	2	1	positive	713933.0	1.4006916615424696
1681	NS_vRNA	277	301	1	2	1	positive	713933.0	1.4006916615424696
1682	NS_vRNA	281	321	2	2	1	positive	713933.0	2.801383323084939
1683	NS_vRNA	281	636	1	2	1	positive	713933.0	1.4006916615424696
1684	NS_vRNA	282	290	1	2	1	positive	713933.0	1.4006916615424696
1685	NS_vRNA	287	559	1	2	1	positive	713933.0	1.4006916615424696
1686	NS_vRNA	287	715	7	2	1	positive	713933.0	9.804841630797288
1687	NS_vRNA	289	312	5	2	1	positive	713933.0	7.003458307712348
1688	NS_vRNA	289	719	1	2	1	positive	713933.0	1.4006916615424696
1689	NS_vRNA	290	311	1	2	1	positive	713933.0	1.4006916615424696
1690	NS_vRNA	293	463	1	2	1	positive	713933.0	1.4006916615424696
1691	NS_vRNA	293	724	2	2	1	positive	713933.0	2.801383323084939
1692	NS_vRNA	294	728	8	2	1	positive	713933.0	11.205533292339757
1693	NS_vRNA	295	659	1	2	1	positive	713933.0	1.4006916615424696
1694	NS_vRNA	295	712	4	2	1	positive	713933.0	5.602766646169878
1695	NS_vRNA	296	540	4	2	1	positive	713933.0	5.602766646169878
1696	NS_vRNA	297	477	1	2	1	positive	713933.0	1.4006916615424696
1697	NS_vRNA	299	636	1	2	1	positive	713933.0	1.4006916615424696
1698	NS_vRNA	300	695	15	2	1	positive	713933.0	21.010374923137046
1699	NS_vRNA	302	586	1	2	1	positive	713933.0	1.4006916615424696
1700	NS_vRNA	304	490	1	2	1	positive	713933.0	1.4006916615424696
1701	NS_vRNA	305	669	2	2	1	positive	713933.0	2.801383323084939
1702	NS_vRNA	308	736	3	2	1	positive	713933.0	4.202074984627409
1703	NS_vRNA	310	353	1	2	1	positive	713933.0	1.4006916615424696
1704	NS_vRNA	310	477	1	2	1	positive	713933.0	1.4006916615424696
1705	NS_vRNA	310	518	1	2	1	positive	713933.0	1.4006916615424696
1706	NS_vRNA	310	615	1	2	1	positive	713933.0	1.4006916615424696
1707	NS_vRNA	310	636	1	2	1	positive	713933.0	1.4006916615424696
1708	NS_vRNA	310	717	1	2	1	positive	713933.0	1.4006916615424696
1709	NS_vRNA	310	730	2	2	1	positive	713933.0	2.801383323084939
1710	NS_vRNA	310	805	1	2	1	positive	713933.0	1.4006916615424696
1711	NS_vRNA	312	769	1	2	1	positive	713933.0	1.4006916615424696
1712	NS_vRNA	315	704	1	2	1	positive	713933.0	1.4006916615424696
1713	NS_vRNA	321	355	1	2	1	positive	713933.0	1.4006916615424696
1714	NS_vRNA	321	478	1	2	1	positive	713933.0	1.4006916615424696
1715	NS_vRNA	321	662	1	2	1	positive	713933.0	1.4006916615424696
1716	NS_vRNA	322	722	1	2	1	positive	713933.0	1.4006916615424696
1717	NS_vRNA	334	730	1	2	1	positive	713933.0	1.4006916615424696
1718	NS_vRNA	337	524	2	2	1	positive	713933.0	2.801383323084939
1719	NS_vRNA	338	538	2	2	1	positive	713933.0	2.801383323084939
1720	NS_vRNA	340	490	1	2	1	positive	713933.0	1.4006916615424696
1721	NS_vRNA	345	388	1	2	1	positive	713933.0	1.4006916615424696
1722	NS_vRNA	345	496	1	2	1	positive	713933.0	1.4006916615424696
1723	NS_vRNA	346	550	1	2	1	positive	713933.0	1.4006916615424696
1724	NS_vRNA	347	574	1	2	1	positive	713933.0	1.4006916615424696
1725	NS_vRNA	349	517	1	2	1	positive	713933.0	1.4006916615424696
1726	NS_vRNA	351	412	2	2	1	positive	713933.0	2.801383323084939
1727	NS_vRNA	352	523	2	2	1	positive	713933.0	2.801383323084939
1728	NS_vRNA	353	521	2	2	1	positive	713933.0	2.801383323084939
1729	NS_vRNA	353	556	1	2	1	positive	713933.0	1.4006916615424696
1730	NS_vRNA	354	539	1	2	1	positive	713933.0	1.4006916615424696
1731	NS_vRNA	354	663	1	2	1	positive	713933.0	1.4006916615424696
1732	NS_vRNA	357	524	1	2	1	positive	713933.0	1.4006916615424696
1733	NS_vRNA	358	415	2	2	1	positive	713933.0	2.801383323084939
1734	NS_vRNA	358	759	1	2	1	positive	713933.0	1.4006916615424696
1735	NS_vRNA	359	499	1	2	1	positive	713933.0	1.4006916615424696
1736	NS_vRNA	359	736	1	2	1	positive	713933.0	1.4006916615424696
1737	NS_vRNA	360	526	2	2	1	positive	713933.0	2.801383323084939
1738	NS_vRNA	360	557	1	2	1	positive	713933.0	1.4006916615424696
1739	NS_vRNA	362	397	1	2	1	positive	713933.0	1.4006916615424696
1740	NS_vRNA	365	720	1	2	1	positive	713933.0	1.4006916615424696
1741	NS_vRNA	366	636	1	2	1	positive	713933.0	1.4006916615424696
1742	NS_vRNA	373	701	1	2	1	positive	713933.0	1.4006916615424696
1743	NS_vRNA	378	615	1	2	1	positive	713933.0	1.4006916615424696
1744	NS_vRNA	380	395	1	2	1	positive	713933.0	1.4006916615424696
1745	NS_vRNA	385	565	1	2	1	positive	713933.0	1.4006916615424696
1746	NS_vRNA	388	558	1	2	1	positive	713933.0	1.4006916615424696
1747	NS_vRNA	399	512	2	2	1	positive	713933.0	2.801383323084939
1748	NS_vRNA	403	543	1	2	1	positive	713933.0	1.4006916615424696
1749	NS_vRNA	407	530	1	2	1	positive	713933.0	1.4006916615424696
1750	NS_vRNA	409	504	1	2	1	positive	713933.0	1.4006916615424696
1751	NS_vRNA	410	544	3	2	1	positive	713933.0	4.202074984627409
1752	NS_vRNA	411	468	1	2	1	positive	713933.0	1.4006916615424696
1753	NS_vRNA	413	717	1	2	1	positive	713933.0	1.4006916615424696
1754	NS_vRNA	418	436	1	2	1	positive	713933.0	1.4006916615424696
1755	NS_vRNA	425	434	2	2	1	positive	713933.0	2.801383323084939
1756	NS_vRNA	427	447	3	2	1	positive	713933.0	4.202074984627409
1757	NS_vRNA	446	492	2	2	1	positive	713933.0	2.801383323084939
1758	NS_vRNA	456	517	1	2	1	positive	713933.0	1.4006916615424696
1759	NS_vRNA	460	489	2	2	1	positive	713933.0	2.801383323084939
1760	NS_vRNA	466	493	2	2	1	positive	713933.0	2.801383323084939
1761	NS_vRNA	478	736	2	2	1	positive	713933.0	2.801383323084939
1762	NS_vRNA	488	540	1	2	1	positive	713933.0	1.4006916615424696
1763	NS_vRNA	491	530	1	2	1	positive	713933.0	1.4006916615424696
1764	NS_vRNA	492	539	1	2	1	positive	713933.0	1.4006916615424696
1765	NS_vRNA	493	537	1	2	1	positive	713933.0	1.4006916615424696
1766	NS_vRNA	499	536	9	2	1	positive	713933.0	12.606224953882228
1767	NS_vRNA	523	543	2	2	1	positive	713933.0	2.801383323084939
1768	NS_vRNA	523	592	3	2	1	positive	713933.0	4.202074984627409
1769	NS_vRNA	531	544	1	2	1	positive	713933.0	1.4006916615424696
1770	NS_vRNA	536	556	1	2	1	positive	713933.0	1.4006916615424696
1771	NS_vRNA	559	596	1	2	1	positive	713933.0	1.4006916615424696
1772	NS_vRNA	577	819	3	2	1	positive	713933.0	4.202074984627409
1773	NS_vRNA	601	636	2	2	1	positive	713933.0	2.801383323084939
1774	NS_vRNA	602	689	2	2	1	positive	713933.0	2.801383323084939
1775	NS_vRNA	611	637	1	2	1	positive	713933.0	1.4006916615424696
1776	NS_vRNA	613	649	1	2	1	positive	713933.0	1.4006916615424696
1777	NS_vRNA	615	673	1	2	1	positive	713933.0	1.4006916615424696
1778	NS_vRNA	618	649	1	2	1	positive	713933.0	1.4006916615424696
1779	NS_vRNA	619	649	2	2	1	positive	713933.0	2.801383323084939
1780	NS_vRNA	635	662	1	2	1	positive	713933.0	1.4006916615424696
1781	NS_vRNA	651	685	1	2	1	positive	713933.0	1.4006916615424696
1782	NS_vRNA	651	690	1	2	1	positive	713933.0	1.4006916615424696
1783	NS_vRNA	651	781	1	2	1	positive	713933.0	1.4006916615424696
1784	NS_vRNA	653	721	1	2	1	positive	713933.0	1.4006916615424696
1785	NS_vRNA	654	690	1	2	1	positive	713933.0	1.4006916615424696
1786	NS_vRNA	657	712	1	2	1	positive	713933.0	1.4006916615424696
1787	NS_vRNA	664	730	1	2	1	positive	713933.0	1.4006916615424696
1788	NS_vRNA	673	719	2	2	1	positive	713933.0	2.801383323084939
1789	NS_vRNA	674	694	1	2	1	positive	713933.0	1.4006916615424696
1790	NS_vRNA	678	704	1	2	1	positive	713933.0	1.4006916615424696
1791	NS_vRNA	681	808	1	2	1	positive	713933.0	1.4006916615424696
1792	NS_vRNA	685	712	1	2	1	positive	713933.0	1.4006916615424696
1793	NS_vRNA	686	712	2	2	1	positive	713933.0	2.801383323084939
1794	NS_vRNA	689	788	1	2	1	positive	713933.0	1.4006916615424696
1795	NS_vRNA	692	722	1	2	1	positive	713933.0	1.4006916615424696
1796	NS_vRNA	716	778	1	2	1	positive	713933.0	1.4006916615424696
1797	NS_vRNA	717	772	1	2	1	positive	713933.0	1.4006916615424696
1798	NS_vRNA	718	771	2	2	1	positive	713933.0	2.801383323084939
1799	NS_vRNA	719	760	1	2	1	positive	713933.0	1.4006916615424696
1800	NS_vRNA	730	747	3	2	1	positive	713933.0	4.202074984627409
1801	NS_vRNA	734	775	2	2	1	positive	713933.0	2.801383323084939
1802	NS_vRNA	735	771	2	2	1	positive	713933.0	2.801383323084939
1803	NS_vRNA	736	789	1	2	1	positive	713933.0	1.4006916615424696
1804	NS_vRNA	741	786	1	2	1	positive	713933.0	1.4006916615424696
1805	NS_vRNA	742	783	3	2	1	positive	713933.0	4.202074984627409
1806	NS_vRNA	751	770	1	2	1	positive	713933.0	1.4006916615424696
1807	NS_vRNA	754	812	4	2	1	positive	713933.0	5.602766646169878
1808	NS_vRNA	758	784	1	2	1	positive	713933.0	1.4006916615424696
1809	NS_vRNA	758	823	1	2	1	positive	713933.0	1.4006916615424696
1810	NS_vRNA	767	820	3	2	1	positive	713933.0	4.202074984627409
1811	NS_vRNA	770	806	1	2	1	positive	713933.0	1.4006916615424696
1812	NS_vRNA	773	823	3	2	1	positive	713933.0	4.202074984627409
1813	NS_vRNA	775	794	1	2	1	positive	713933.0	1.4006916615424696
1814	NS_vRNA	776	814	1	2	1	positive	713933.0	1.4006916615424696
1815	NS_vRNA	791	832	1	2	1	positive	713933.0	1.4006916615424696
1816	NS_vRNA	806	831	1	2	1	positive	713933.0	1.4006916615424696
1817	NS_vRNA	823	852	2	2	1	positive	713933.0	2.801383323084939
1818	NS_vRNA	572	849	13	1	1	negative	1253463.0	10.371267440682333
1819	NS_vRNA	309	513	2	1	1	negative	1253463.0	1.5955796062588206
1820	NS_vRNA	337	800	13	1	1	negative	1253463.0	10.371267440682333
1821	NS_vRNA	365	838	2	1	1	negative	1253463.0	1.5955796062588206
1822	NS_vRNA	696	753	1	1	1	negative	1253463.0	0.7977898031294103
1823	NS_vRNA	307	645	2	1	1	negative	1253463.0	1.5955796062588206
1824	NS_vRNA	41	716	1	1	1	negative	1253463.0	0.7977898031294103
1825	NS_vRNA	67	95	1	1	1	negative	1253463.0	0.7977898031294103
1826	NS_vRNA	69	674	1	1	1	negative	1253463.0	0.7977898031294103
1827	NS_vRNA	74	90	2	1	1	negative	1253463.0	1.5955796062588206
1828	NS_vRNA	84	717	1	1	1	negative	1253463.0	0.7977898031294103
1829	NS_vRNA	85	738	1	1	1	negative	1253463.0	0.7977898031294103
1830	NS_vRNA	85	756	1	1	1	negative	1253463.0	0.7977898031294103
1831	NS_vRNA	104	117	1	1	1	negative	1253463.0	0.7977898031294103
1832	NS_vRNA	108	711	13	1	1	negative	1253463.0	10.371267440682333
1833	NS_vRNA	109	649	3	1	1	negative	1253463.0	2.3933694093882307
1834	NS_vRNA	112	650	2	1	1	negative	1253463.0	1.5955796062588206
1835	NS_vRNA	113	749	1	1	1	negative	1253463.0	0.7977898031294103
1836	NS_vRNA	117	781	2	1	1	negative	1253463.0	1.5955796062588206
1837	NS_vRNA	118	731	1	1	1	negative	1253463.0	0.7977898031294103
1838	NS_vRNA	122	207	2	1	1	negative	1253463.0	1.5955796062588206
1839	NS_vRNA	123	654	6	1	1	negative	1253463.0	4.7867388187764615
1840	NS_vRNA	128	544	1	1	1	negative	1253463.0	0.7977898031294103
1841	NS_vRNA	129	722	2	1	1	negative	1253463.0	1.5955796062588206
1842	NS_vRNA	130	166	3	1	1	negative	1253463.0	2.3933694093882307
1843	NS_vRNA	137	825	1	1	1	negative	1253463.0	0.7977898031294103
1844	NS_vRNA	139	162	1	1	1	negative	1253463.0	0.7977898031294103
1845	NS_vRNA	140	639	1	1	1	negative	1253463.0	0.7977898031294103
1846	NS_vRNA	141	759	1	1	1	negative	1253463.0	0.7977898031294103
1847	NS_vRNA	142	614	1	1	1	negative	1253463.0	0.7977898031294103
1848	NS_vRNA	142	718	1	1	1	negative	1253463.0	0.7977898031294103
1849	NS_vRNA	143	272	1	1	1	negative	1253463.0	0.7977898031294103
1850	NS_vRNA	144	236	1	1	1	negative	1253463.0	0.7977898031294103
1851	NS_vRNA	144	684	1	1	1	negative	1253463.0	0.7977898031294103
1852	NS_vRNA	145	675	1	1	1	negative	1253463.0	0.7977898031294103
1853	NS_vRNA	146	185	1	1	1	negative	1253463.0	0.7977898031294103
1854	NS_vRNA	147	780	1	1	1	negative	1253463.0	0.7977898031294103
1855	NS_vRNA	148	762	1	1	1	negative	1253463.0	0.7977898031294103
1856	NS_vRNA	149	274	2	1	1	negative	1253463.0	1.5955796062588206
1857	NS_vRNA	149	651	1	1	1	negative	1253463.0	0.7977898031294103
1858	NS_vRNA	150	785	2	1	1	negative	1253463.0	1.5955796062588206
1859	NS_vRNA	159	710	1	1	1	negative	1253463.0	0.7977898031294103
1860	NS_vRNA	160	769	3	1	1	negative	1253463.0	2.3933694093882307
1861	NS_vRNA	165	784	2	1	1	negative	1253463.0	1.5955796062588206
1862	NS_vRNA	168	684	3	1	1	negative	1253463.0	2.3933694093882307
1863	NS_vRNA	171	674	1	1	1	negative	1253463.0	0.7977898031294103
1864	NS_vRNA	173	703	1	1	1	negative	1253463.0	0.7977898031294103
1865	NS_vRNA	174	689	1	1	1	negative	1253463.0	0.7977898031294103
1866	NS_vRNA	175	822	2	1	1	negative	1253463.0	1.5955796062588206
1867	NS_vRNA	178	716	16	1	1	negative	1253463.0	12.764636850070564
1868	NS_vRNA	182	598	1	1	1	negative	1253463.0	0.7977898031294103
1869	NS_vRNA	182	798	1	1	1	negative	1253463.0	0.7977898031294103
1870	NS_vRNA	184	727	2	1	1	negative	1253463.0	1.5955796062588206
1871	NS_vRNA	187	216	3	1	1	negative	1253463.0	2.3933694093882307
1872	NS_vRNA	187	656	7	1	1	negative	1253463.0	5.584528621905872
1873	NS_vRNA	187	683	3	1	1	negative	1253463.0	2.3933694093882307
1874	NS_vRNA	190	664	9	1	1	negative	1253463.0	7.180108228164693
1875	NS_vRNA	190	683	4	1	1	negative	1253463.0	3.191159212517641
1876	NS_vRNA	192	235	1	1	1	negative	1253463.0	0.7977898031294103
1877	NS_vRNA	196	804	1	1	1	negative	1253463.0	0.7977898031294103
1878	NS_vRNA	197	232	2	1	1	negative	1253463.0	1.5955796062588206
1879	NS_vRNA	197	775	3	1	1	negative	1253463.0	2.3933694093882307
1880	NS_vRNA	197	812	2	1	1	negative	1253463.0	1.5955796062588206
1881	NS_vRNA	199	227	1	1	1	negative	1253463.0	0.7977898031294103
1882	NS_vRNA	199	738	2	1	1	negative	1253463.0	1.5955796062588206
1883	NS_vRNA	199	807	4	1	1	negative	1253463.0	3.191159212517641
1884	NS_vRNA	200	231	2	1	1	negative	1253463.0	1.5955796062588206
1885	NS_vRNA	202	230	2	1	1	negative	1253463.0	1.5955796062588206
1886	NS_vRNA	202	254	1	1	1	negative	1253463.0	0.7977898031294103
1887	NS_vRNA	202	678	1	1	1	negative	1253463.0	0.7977898031294103
1888	NS_vRNA	202	781	3	1	1	negative	1253463.0	2.3933694093882307
1889	NS_vRNA	203	678	1	1	1	negative	1253463.0	0.7977898031294103
1890	NS_vRNA	204	685	2	1	1	negative	1253463.0	1.5955796062588206
1891	NS_vRNA	209	659	2	1	1	negative	1253463.0	1.5955796062588206
1892	NS_vRNA	211	703	2	1	1	negative	1253463.0	1.5955796062588206
1893	NS_vRNA	213	718	9	1	1	negative	1253463.0	7.180108228164693
1894	NS_vRNA	214	550	3	1	1	negative	1253463.0	2.3933694093882307
1895	NS_vRNA	216	712	3	1	1	negative	1253463.0	2.3933694093882307
1896	NS_vRNA	217	614	1	1	1	negative	1253463.0	0.7977898031294103
1897	NS_vRNA	219	574	1	1	1	negative	1253463.0	0.7977898031294103
1898	NS_vRNA	219	701	1	1	1	negative	1253463.0	0.7977898031294103
1899	NS_vRNA	219	738	2	1	1	negative	1253463.0	1.5955796062588206
1900	NS_vRNA	221	262	1	1	1	negative	1253463.0	0.7977898031294103
1901	NS_vRNA	221	714	1	1	1	negative	1253463.0	0.7977898031294103
1902	NS_vRNA	222	600	1	1	1	negative	1253463.0	0.7977898031294103
1903	NS_vRNA	223	676	1	1	1	negative	1253463.0	0.7977898031294103
1904	NS_vRNA	225	447	1	1	1	negative	1253463.0	0.7977898031294103
1905	NS_vRNA	225	703	1	1	1	negative	1253463.0	0.7977898031294103
1906	NS_vRNA	228	826	2	1	1	negative	1253463.0	1.5955796062588206
1907	NS_vRNA	229	650	1	1	1	negative	1253463.0	0.7977898031294103
1908	NS_vRNA	230	661	1	1	1	negative	1253463.0	0.7977898031294103
1909	NS_vRNA	230	677	1	1	1	negative	1253463.0	0.7977898031294103
1910	NS_vRNA	230	715	2	1	1	negative	1253463.0	1.5955796062588206
1911	NS_vRNA	231	553	1	1	1	negative	1253463.0	0.7977898031294103
1912	NS_vRNA	232	247	1	1	1	negative	1253463.0	0.7977898031294103
1913	NS_vRNA	235	721	1	1	1	negative	1253463.0	0.7977898031294103
1914	NS_vRNA	240	636	1	1	1	negative	1253463.0	0.7977898031294103
1915	NS_vRNA	240	721	1	1	1	negative	1253463.0	0.7977898031294103
1916	NS_vRNA	242	653	1	1	1	negative	1253463.0	0.7977898031294103
1917	NS_vRNA	243	504	4	1	1	negative	1253463.0	3.191159212517641
1918	NS_vRNA	244	636	3	1	1	negative	1253463.0	2.3933694093882307
1919	NS_vRNA	244	712	2	1	1	negative	1253463.0	1.5955796062588206
1920	NS_vRNA	244	713	3	1	1	negative	1253463.0	2.3933694093882307
1921	NS_vRNA	245	282	2	1	1	negative	1253463.0	1.5955796062588206
1922	NS_vRNA	245	556	1	1	1	negative	1253463.0	0.7977898031294103
1923	NS_vRNA	246	537	3	1	1	negative	1253463.0	2.3933694093882307
1924	NS_vRNA	249	693	2	1	1	negative	1253463.0	1.5955796062588206
1925	NS_vRNA	249	767	1	1	1	negative	1253463.0	0.7977898031294103
1926	NS_vRNA	250	616	1	1	1	negative	1253463.0	0.7977898031294103
1927	NS_vRNA	250	741	2	1	1	negative	1253463.0	1.5955796062588206
1928	NS_vRNA	255	717	1	1	1	negative	1253463.0	0.7977898031294103
1929	NS_vRNA	260	704	1	1	1	negative	1253463.0	0.7977898031294103
1930	NS_vRNA	261	490	1	1	1	negative	1253463.0	0.7977898031294103
1931	NS_vRNA	262	273	1	1	1	negative	1253463.0	0.7977898031294103
1932	NS_vRNA	262	585	1	1	1	negative	1253463.0	0.7977898031294103
1933	NS_vRNA	262	773	1	1	1	negative	1253463.0	0.7977898031294103
1934	NS_vRNA	262	795	3	1	1	negative	1253463.0	2.3933694093882307
1935	NS_vRNA	263	732	2	1	1	negative	1253463.0	1.5955796062588206
1936	NS_vRNA	265	706	2	1	1	negative	1253463.0	1.5955796062588206
1937	NS_vRNA	267	293	1	1	1	negative	1253463.0	0.7977898031294103
1938	NS_vRNA	269	731	1	1	1	negative	1253463.0	0.7977898031294103
1939	NS_vRNA	271	633	2	1	1	negative	1253463.0	1.5955796062588206
1940	NS_vRNA	274	699	1	1	1	negative	1253463.0	0.7977898031294103
1941	NS_vRNA	279	703	1	1	1	negative	1253463.0	0.7977898031294103
1942	NS_vRNA	280	782	2	1	1	negative	1253463.0	1.5955796062588206
1943	NS_vRNA	281	339	2	1	1	negative	1253463.0	1.5955796062588206
1944	NS_vRNA	281	638	1	1	1	negative	1253463.0	0.7977898031294103
1945	NS_vRNA	281	717	1	1	1	negative	1253463.0	0.7977898031294103
1946	NS_vRNA	281	719	2	1	1	negative	1253463.0	1.5955796062588206
1947	NS_vRNA	282	649	2	1	1	negative	1253463.0	1.5955796062588206
1948	NS_vRNA	282	671	1	1	1	negative	1253463.0	0.7977898031294103
1949	NS_vRNA	283	456	5	1	1	negative	1253463.0	3.9889490156470515
1950	NS_vRNA	283	727	2	1	1	negative	1253463.0	1.5955796062588206
1951	NS_vRNA	286	458	1	1	1	negative	1253463.0	0.7977898031294103
1952	NS_vRNA	286	690	2	1	1	negative	1253463.0	1.5955796062588206
1953	NS_vRNA	286	719	1	1	1	negative	1253463.0	0.7977898031294103
1954	NS_vRNA	286	759	2	1	1	negative	1253463.0	1.5955796062588206
1955	NS_vRNA	288	638	1	1	1	negative	1253463.0	0.7977898031294103
1956	NS_vRNA	289	496	1	1	1	negative	1253463.0	0.7977898031294103
1957	NS_vRNA	289	578	4	1	1	negative	1253463.0	3.191159212517641
1958	NS_vRNA	289	728	2	1	1	negative	1253463.0	1.5955796062588206
1959	NS_vRNA	290	694	2	1	1	negative	1253463.0	1.5955796062588206
1960	NS_vRNA	292	468	1	1	1	negative	1253463.0	0.7977898031294103
1961	NS_vRNA	292	805	4	1	1	negative	1253463.0	3.191159212517641
1962	NS_vRNA	295	446	1	1	1	negative	1253463.0	0.7977898031294103
1963	NS_vRNA	297	564	1	1	1	negative	1253463.0	0.7977898031294103
1964	NS_vRNA	299	335	1	1	1	negative	1253463.0	0.7977898031294103
1965	NS_vRNA	301	554	1	1	1	negative	1253463.0	0.7977898031294103
1966	NS_vRNA	301	786	2	1	1	negative	1253463.0	1.5955796062588206
1967	NS_vRNA	302	704	1	1	1	negative	1253463.0	0.7977898031294103
1968	NS_vRNA	303	447	1	1	1	negative	1253463.0	0.7977898031294103
1969	NS_vRNA	303	480	1	1	1	negative	1253463.0	0.7977898031294103
1970	NS_vRNA	303	636	1	1	1	negative	1253463.0	0.7977898031294103
1971	NS_vRNA	304	616	2	1	1	negative	1253463.0	1.5955796062588206
1972	NS_vRNA	304	652	4	1	1	negative	1253463.0	3.191159212517641
1973	NS_vRNA	305	391	1	1	1	negative	1253463.0	0.7977898031294103
1974	NS_vRNA	306	816	1	1	1	negative	1253463.0	0.7977898031294103
1975	NS_vRNA	307	816	2	1	1	negative	1253463.0	1.5955796062588206
1976	NS_vRNA	308	340	1	1	1	negative	1253463.0	0.7977898031294103
1977	NS_vRNA	308	590	2	1	1	negative	1253463.0	1.5955796062588206
1978	NS_vRNA	309	473	3	1	1	negative	1253463.0	2.3933694093882307
1979	NS_vRNA	309	504	1	1	1	negative	1253463.0	0.7977898031294103
1980	NS_vRNA	309	652	3	1	1	negative	1253463.0	2.3933694093882307
1981	NS_vRNA	310	340	4	1	1	negative	1253463.0	3.191159212517641
1982	NS_vRNA	310	504	5	1	1	negative	1253463.0	3.9889490156470515
1983	NS_vRNA	310	675	2	1	1	negative	1253463.0	1.5955796062588206
1984	NS_vRNA	310	729	1	1	1	negative	1253463.0	0.7977898031294103
1985	NS_vRNA	311	607	1	1	1	negative	1253463.0	0.7977898031294103
1986	NS_vRNA	312	446	2	1	1	negative	1253463.0	1.5955796062588206
1987	NS_vRNA	320	636	1	1	1	negative	1253463.0	0.7977898031294103
1988	NS_vRNA	321	751	3	1	1	negative	1253463.0	2.3933694093882307
1989	NS_vRNA	332	821	1	1	1	negative	1253463.0	0.7977898031294103
1990	NS_vRNA	334	803	3	1	1	negative	1253463.0	2.3933694093882307
1991	NS_vRNA	337	769	1	1	1	negative	1253463.0	0.7977898031294103
1992	NS_vRNA	338	556	1	1	1	negative	1253463.0	0.7977898031294103
1993	NS_vRNA	339	522	2	1	1	negative	1253463.0	1.5955796062588206
1994	NS_vRNA	339	792	1	1	1	negative	1253463.0	0.7977898031294103
1995	NS_vRNA	340	464	1	1	1	negative	1253463.0	0.7977898031294103
1996	NS_vRNA	347	574	3	1	1	negative	1253463.0	2.3933694093882307
1997	NS_vRNA	348	778	1	1	1	negative	1253463.0	0.7977898031294103
1998	NS_vRNA	350	381	6	1	1	negative	1253463.0	4.7867388187764615
[truncated: 894 more rows]
