# Supplementary material for: Maximal interferon induction by influenza lacking NS1 is infrequent owing to requirements for replication and export
Source: PLoS Pathog. 2023 Apr 17;19(4):e1010943. doi: 10.1371/journal.ppat.1010943 (PMC10138204; doi:10.1371/journal.ppat.1010943)
Supplement: S12 File — (TSV) [file ppat.1010943.s012.tsv]

Target	Sequence
HA	GGCCCAACCACACATTCAAC
HA	GCTCATCACTGCTAGACGGG
L32	AGCTCCCAAAAATAGACGCAC
L32	TTCATAGCAGTAGGCACAAAGG
IFNB1	AAACTCATGAGCAGTCTGCA
IFNB1	AGGAGATCTTCAGTTTCGGAGG
CA_HA	GGTAAATGTAACATTGCT
CA_HA	ACAATGTAGGACCATGAGCTT
PB2All	GACACTAATTGATGGCCATCCG
PB2All	ACGTGGTGTTGGTAATGAAACG
PB2FullLength	CATGGCCACAATTATTGCTTCG
PB2FullLength	ACAATGGTTGGGAGAAGAGC
PB1All	CCGTCTGAGCTCTTCAATGG
PB1All	GATGCACGAATTGATTTCGAATCTG
PB1FullLength	GCTCAATGATGCAGTCCCATC
PB1FullLength	TCAAATACCTGCAGAAATGCTAGC
PAAll	GCCACAACTATCTCAATGCATGTG
PAAll	ATTGAGGAGTGCCTGATTAATGATCC
PAFullLength	AATCGCCTACATCTTTACAATCGTC
PAFullLength	AGTTAAAGTGGGCACTTGGTG
